# Supplementary material for: Neonatal Diet Impacts the Large Intestine Luminal Metabolome at Weaning and Post-Weaning in Piglets Fed Formula or Human Milk
Source: Front Immunol. 2020 Dec 7;11:607609. doi: 10.3389/fimmu.2020.607609 (PMC7750455; doi:10.3389/fimmu.2020.607609)
Supplement: Supplementary file 7 [file Table_6.xlsx]

## Sheet: Sheet1
Sheet1 - BinBase name of metabolites identified by automated liner exchange and cold injection system (ALEX-CIS) followed by retention index (ret.index); m/z value used to quantify the peak height of metabolites (quant mz); mass spectrum of the metabolite given as mz:intensity values (mass spec); PubChem databse identification; associated identification of a metabolite in the Kyoto Encyclopedia o…
BinBase name	ret.index	quant mz	mass spec	PubChem	KEGG
xylulose	553450	173	85:1861.0 86:702.0 87:1148.0 88:324.0 89:10095.0 90:1041.0 91:452.0 94:60.0 95:96.0 96:155.0 97:114.0 98:195.0 99:528.0 100:1225.0 101:2618.0 102:774.0 103:9082.0 104:930.0 106:381.0 108:16.0 109:127.0 110:14.0 111:327.0 112:10.0 113:567.0 114:3170.0 115:1092.0 116:1102.0 117:15978.0 118:1867.0 119:1700.0 120:3.0 125:55.0 126:826.0 128:264.0 129:1798.0 130:91.0 131:1527.0 132:491.0 133:5046.0 134…	439205	C00312
xylose	543267	103	86:77.0 87:118.0 89:838.0 90:80.0 91:46.0 94:19.0 96:63.0 98:48.0 99:37.0 100:186.0 101:192.0 102:469.0 103:7719.0 104:659.0 105:379.0 106:26.0 112:23.0 114:254.0 115:75.0 117:652.0 118:60.0 119:80.0 120:23.0 121:17.0 124:30.0 127:70.0 128:49.0 129:515.0 130:102.0 131:344.0 133:894.0 134:104.0 135:66.0 137:49.0 142:48.0 143:43.0 144:51.0 145:65.0 147:2699.0 148:283.0 149:250.0 151:31.0 155:21.0 1…	135191	C00181
xylonolactone	535176	217	86:6.0 88:17.0 89:5.0 101:53.0 103:590.0 104:3.0 107:94.0 109:11.0 115:14.0 117:33.0 119:41.0 129:448.0 131:202.0 132:16.0 133:173.0 134:3.0 135:35.0 141:31.0 142:3.0 143:208.0 144:4.0 145:90.0 147:1035.0 148:163.0 149:112.0 159:13.0 169:60.0 177:13.0 183:7.0 184:36.0 185:1.0 189:245.0 190:54.0 191:253.0 194:11.0 199:18.0 207:671.0 208:114.0 209:52.0 215:200.0 217:4500.0 218:698.0 219:375.0 220:2…	439692	C02266
xylitol	567437	217	85:22.0 87:53.0 88:95.0 89:312.0 94:15.0 99:38.0 101:376.0 103:3875.0 104:345.0 105:78.0 107:25.0 108:24.0 110:68.0 113:18.0 115:63.0 116:117.0 117:1418.0 118:103.0 119:73.0 129:1604.0 130:163.0 131:367.0 132:26.0 133:712.0 135:29.0 142:33.0 143:88.0 147:3295.0 148:560.0 149:319.0 155:12.0 157:214.0 159:20.0 163:58.0 169:22.0 171:40.0 175:99.0 182:58.0 189:476.0 190:74.0 191:333.0 192:19.0 193:15…	6912	C00379
xanthurenic acid	795062	406	86:1400.0 87:496.0 88:139.0 90:47.0 94:10.0 95:76.0 96:123.0 97:336.0 99:914.0 100:992.0 101:68.0 102:514.0 103:715.0 104:174.0 105:343.0 106:49.0 107:59.0 108:122.0 109:75.0 112:69.0 114:294.0 115:1393.0 116:4658.0 118:525.0 119:461.0 120:100.0 121:72.0 122:95.0 123:175.0 124:18.0 127:77.0 128:251.0 130:629.0 133:303.0 134:222.0 135:428.0 136:122.0 137:144.0 138:144.0 140:276.0 141:96.0 142:168.…	5699	C02470
xanthosine	926133	325	85:67.0 86:155.0 87:150.0 88:146.0 89:671.0 93:64.0 95:58.0 97:44.0 98:90.0 99:197.0 100:550.0 101:133.0 103:3879.0 105:225.0 110:78.0 111:54.0 112:11.0 113:368.0 115:260.0 116:324.0 117:679.0 119:186.0 122:27.0 123:48.0 125:93.0 127:190.0 129:1315.0 131:290.0 133:738.0 134:188.0 135:75.0 141:43.0 142:136.0 143:165.0 144:243.0 145:138.0 146:15.0 147:4210.0 148:264.0 149:485.0 153:108.0 154:74.0 1…	64959	C01762
xanthine	701688	353	85:2517.0 86:3710.0 87:2079.0 88:382.0 89:398.0 90:80.0 91:121.0 92:294.0 93:389.0 94:217.0 95:887.0 96:502.0 97:447.0 98:2556.0 99:3280.0 100:20394.0 101:2912.0 102:1806.0 103:2337.0 104:350.0 105:1446.0 106:113.0 107:15.0 108:151.0 109:225.0 110:796.0 111:2460.0 112:928.0 113:1375.0 114:1007.0 115:2460.0 116:1524.0 117:4430.0 118:716.0 119:955.0 120:203.0 121:149.0 122:214.0 123:385.0 124:753.0…	1188	C00385
valine	313502	144	85:2124.0 86:7630.0 87:1944.0 88:1239.0 89:198.0 90:140.0 92:81.0 94:103.0 95:66.0 96:941.0 97:782.0 98:2720.0 99:1558.0 100:41058.0 101:6555.0 102:3952.0 103:6374.0 104:899.0 105:633.0 110:1390.0 111:263.0 112:2218.0 113:1055.0 114:6510.0 115:2943.0 116:1153.0 117:4102.0 118:1273.0 119:1387.0 120:34.0 121:95.0 122:89.0 123:66.0 124:112.0 125:82.0 126:230.0 128:5308.0 129:3668.0 130:4722.0 131:52…	6287	C00183
urocanic acid	699866	267	85:313.0 87:525.0 90:48.0 92:857.0 93:650.0 94:562.0 95:402.0 96:119.0 97:238.0 98:447.0 106:164.0 108:254.0 109:139.0 110:97.0 111:112.0 113:178.0 119:213.0 120:676.0 121:825.0 122:133.0 123:123.0 124:368.0 125:41.0 127:62.0 129:459.0 131:896.0 133:526.0 134:199.0 135:1310.0 136:386.0 137:142.0 138:82.0 139:312.0 140:105.0 141:105.0 143:164.0 147:7340.0 148:1404.0 149:595.0 150:333.0 151:918.0 1…	736715	C00785
uridine	861508	217	85:38.0 86:16.0 87:11.0 88:11.0 89:85.0 91:9.0 92:3.0 93:5.0 94:11.0 95:26.0 97:5.0 99:146.0 100:46.0 101:72.0 103:551.0 104:39.0 105:323.0 107:5.0 109:17.0 110:8.0 111:3.0 112:3.0 113:55.0 114:1.0 115:80.0 116:27.0 117:70.0 118:2.0 119:12.0 121:6.0 122:6.0 125:1.0 127:42.0 129:189.0 130:39.0 131:87.0 132:7.0 133:129.0 134:30.0 135:16.0 136:2.0 137:1.0 138:2.0 140:13.0 141:13.0 142:8.0 143:122.0 …	6029	C00299
uric acid	730691	441	85:3006.0 86:5154.0 87:3017.0 88:706.0 89:685.0 91:208.0 92:147.0 93:161.0 94:85.0 95:336.0 96:306.0 97:450.0 98:2631.0 99:3540.0 100:32370.0 101:4842.0 102:2564.0 103:7632.0 104:909.0 105:1432.0 106:210.0 107:202.0 108:137.0 109:288.0 110:648.0 111:2136.0 112:611.0 113:1768.0 114:1646.0 115:2846.0 116:1906.0 117:4732.0 118:851.0 119:1234.0 120:212.0 121:150.0 122:111.0 123:193.0 124:531.0 125:10…	1175	C00366
urea	326574	189	85:859.0 86:1343.0 87:2349.0 88:432.0 90:43.0 91:99.0 92:36.0 98:133.0 99:5452.0 100:6216.0 101:1289.0 102:803.0 103:149.0 107:195.0 110:309.0 111:554.0 113:326.0 114:765.0 115:629.0 116:182.0 117:375.0 118:388.0 126:44.0 127:542.0 129:155.0 130:2178.0 131:1631.0 132:1249.0 133:328.0 134:319.0 136:55.0 137:40.0 138:7.0 139:106.0 140:86.0 141:220.0 143:208.0 144:172.0 146:1945.0 147:24448.0 148:42…	1176	C00086
uracil	385735	241	85:23877.0 86:6864.0 87:3486.0 88:1560.0 89:1505.0 91:506.0 92:1505.0 94:764.0 95:4144.0 96:5848.0 97:5576.0 98:15495.0 99:393975.0 100:73814.0 101:20186.0 102:4727.0 103:6833.0 104:172.0 105:13750.0 106:1345.0 107:925.0 108:1437.0 109:10645.0 110:283.0 111:5609.0 112:2648.0 113:93747.0 114:5531.0 115:7598.0 116:2368.0 117:12999.0 118:2279.0 119:775.0 120:2223.0 122:686.0 123:297.0 124:2309.0 125…	1174	C00106
UDP-N-acetylglucosamine	625003	226	85:4594.0 86:2434.0 87:5676.0 88:2426.0 89:22785.0 90:2257.0 91:1405.0 92:340.0 94:1847.0 96:6574.0 97:93.0 99:8137.0 100:9605.0 101:16140.0 102:6431.0 103:46004.0 104:4259.0 105:3285.0 106:541.0 108:3269.0 109:1371.0 110:1904.0 111:2899.0 112:2358.0 113:15201.0 114:6085.0 115:11835.0 116:17008.0 117:69042.0 118:8172.0 119:7805.0 120:768.0 121:286.0 122:1242.0 123:330.0 124:1545.0 125:766.0 126:1…	445675	C00043
UDP-glucuronic acid	585473	217	85:836.0 86:140.0 89:1123.0 90:104.0 91:79.0 93:59.0 95:150.0 97:257.0 98:49.0 99:769.0 100:56.0 101:10488.0 102:871.0 103:3819.0 104:238.0 105:458.0 107:72.0 108:6.0 109:366.0 111:1096.0 112:28.0 113:631.0 114:58.0 115:828.0 116:9417.0 117:6717.0 118:797.0 119:682.0 120:43.0 121:42.0 122:1.0 123:812.0 124:139.0 125:97.0 126:23.0 127:433.0 129:8544.0 130:854.0 131:1568.0 132:223.0 133:3913.0 134:…	17473	C00167
tyrosine	671252	218	85:101.0 86:1059.0 87:458.0 89:659.0 90:823.0 91:1849.0 92:215.0 93:210.0 94:46.0 95:258.0 97:226.0 100:19804.0 101:2641.0 102:1366.0 103:1633.0 104:401.0 105:1066.0 107:424.0 113:79.0 115:546.0 116:116.0 117:900.0 118:715.0 119:703.0 120:181.0 121:365.0 123:63.0 124:32.0 125:60.0 128:317.0 129:136.0 130:2787.0 131:1381.0 132:2378.0 133:2406.0 135:1073.0 136:172.0 137:139.0 138:33.0 143:94.0 144:…	6057	C00082
tryptophan	780482	202	86:650.0 87:425.0 89:261.0 100:3562.0 101:1584.0 102:1611.0 103:773.0 104:190.0 113:59.0 114:89.0 115:489.0 118:184.0 119:183.0 127:218.0 130:2243.0 131:264.0 132:923.0 133:652.0 144:250.0 145:420.0 146:217.0 147:2097.0 148:245.0 149:212.0 154:44.0 156:266.0 157:161.0 158:212.0 159:339.0 160:439.0 161:112.0 162:7.0 170:343.0 171:149.0 172:244.0 173:187.0 174:182.0 175:114.0 177:48.0 182:53.0 183:…	6305	C00078
triethanolamine	531892	262	86:138.0 87:112.0 88:200.0 89:143.0 90:31.0 100:424.0 101:577.0 102:101.0 103:464.0 104:76.0 114:57.0 115:245.0 116:327.0 117:1604.0 118:113.0 130:1207.0 131:392.0 142:104.0 144:530.0 145:133.0 146:98.0 158:24.0 159:71.0 166:41.0 172:263.0 173:45.0 174:265.0 176:18.0 261:24.0 262:4646.0 263:840.0 264:302.0 276:32.0 350:147.0 351:85.0 352:27.0 403:13.0 419:17.0 429:25.0	7618	C06771
trans-4-hydroxyproline	484934	140	86:372.0 89:284.0 90:59.0 91:69.0 92:49.0 93:31.0 94:113.0 98:417.0 99:325.0 100:732.0 101:893.0 102:221.0 103:507.0 104:90.0 105:127.0 108:76.0 113:184.0 115:459.0 116:227.0 117:406.0 118:167.0 119:229.0 121:37.0 122:66.0 124:225.0 129:565.0 131:516.0 132:187.0 133:938.0 135:153.0 137:32.0 138:53.0 140:11400.0 141:1426.0 142:1450.0 143:252.0 144:87.0 145:79.0 147:2770.0 148:205.0 149:527.0 150:1…	5810	C01157
tocopherol gamma-	1026121	223	85:7.0 86:92.0 88:26.0 91:52.0 94:33.0 95:97.0 97:79.0 99:8.0 104:48.0 105:82.0 107:5.0 109:87.0 111:9.0 112:41.0 119:199.0 120:6.0 121:33.0 123:9.0 124:39.0 125:5.0 128:3.0 134:117.0 135:2.0 137:39.0 139:30.0 140:62.0 142:25.0 145:87.0 147:25.0 148:47.0 149:122.0 151:89.0 152:36.0 156:203.0 157:48.0 161:33.0 163:63.0 164:25.0 165:36.0 166:24.0 167:21.0 171:4.0 172:8.0 173:43.0 174:147.0 175:27.0…	92729	C02483
tocopherol delta-	997765	208	85:45.0 87:79.0 90:67.0 91:816.0 93:148.0 95:320.0 97:560.0 98:80.0 102:47.0 105:364.0 107:175.0 108:92.0 109:305.0 111:200.0 115:140.0 116:110.0 117:258.0 118:63.0 119:135.0 120:77.0 121:212.0 123:148.0 128:77.0 131:335.0 132:57.0 134:84.0 135:258.0 136:43.0 137:226.0 140:24.0 141:83.0 144:82.0 145:135.0 146:54.0 147:394.0 149:309.0 151:240.0 152:62.0 159:67.0 161:169.0 163:177.0 164:44.0 165:55…	92094	C14151
tocopherol beta	1022815	223	85:68.0 93:9.0 95:72.0 97:57.0 101:38.0 107:36.0 111:19.0 123:55.0 127:63.0 129:202.0 130:38.0 136:55.0 142:24.0 143:39.0 145:98.0 152:6.0 153:2.0 155:35.0 159:62.0 164:8.0 165:77.0 166:38.0 167:38.0 175:69.0 176:70.0 177:140.0 179:134.0 180:79.0 181:32.0 183:18.0 186:9.0 188:18.0 189:66.0 192:33.0 193:427.0 194:381.0 195:216.0 196:45.0 198:15.0 203:20.0 204:10.0 205:59.0 206:20.0 207:797.0 208:3…	8989	C14152
thymine	420133	255	85:666.0 86:403.0 87:19.0 88:154.0 89:59.0 93:39.0 95:146.0 96:167.0 97:1054.0 98:449.0 99:544.0 100:1474.0 101:116.0 102:23.0 105:17.0 106:562.0 107:491.0 108:82.0 109:39.0 110:831.0 111:563.0 112:311.0 113:8547.0 114:897.0 115:368.0 117:358.0 118:32.0 119:29.0 120:1384.0 121:49.0 123:97.0 124:39.0 125:126.0 126:53.0 127:157.0 129:12.0 130:638.0 131:1043.0 132:150.0 133:491.0 134:105.0 136:32.0 …	1135	C00178
thymidine-5-phosphate	608111	170	87:88.0 97:77.0 99:95.0 103:187.0 104:233.0 110:77.0 111:147.0 113:102.0 115:102.0 125:33.0 127:209.0 129:89.0 133:883.0 134:20.0 135:237.0 137:127.0 142:34.0 143:56.0 153:10.0 155:1837.0 156:118.0 157:31.0 167:32.0 169:1843.0 170:2609.0 171:674.0 172:3.0 181:236.0 182:17.0 183:93.0 195:49.0 211:3659.0 212:453.0 213:211.0 225:88.0 227:272.0 243:1085.0 244:156.0 253:39.0 299:908.0 300:108.0 301:47…	9700	C00364
thymidine	349402	170	85:2128.0 86:315.0 87:993.0 88:296.0 89:761.0 90:170.0 91:199.0 93:88.0 94:143.0 95:637.0 96:198.0 97:555.0 98:401.0 99:2720.0 100:964.0 101:6820.0 102:681.0 103:10367.0 104:790.0 105:668.0 109:307.0 111:3809.0 112:435.0 113:4473.0 114:564.0 115:1105.0 116:667.0 117:787.0 118:65.0 119:288.0 124:34.0 125:1815.0 126:288.0 127:3843.0 128:439.0 129:3217.0 130:471.0 131:1443.0 132:211.0 133:2376.0 134…	5789	C00214
threonine	409568	218	85:1692.0 86:5629.0 87:4799.0 88:907.0 89:613.0 90:123.0 91:125.0 93:55.0 94:68.0 96:272.0 97:242.0 98:1238.0 99:967.0 100:21870.0 101:36969.0 102:6991.0 103:4765.0 104:575.0 105:736.0 106:101.0 111:100.0 112:872.0 113:501.0 114:4912.0 115:4479.0 116:1288.0 117:46070.0 118:5398.0 119:3251.0 120:305.0 121:156.0 126:135.0 128:12161.0 129:12490.0 130:8064.0 131:8458.0 132:8775.0 133:10819.0 134:1884…	6288	C00188
threonic acid	497572	292	86:78.0 87:500.0 88:136.0 89:1131.0 90:139.0 91:82.0 95:22.0 98:80.0 99:146.0 101:890.0 102:4177.0 103:5003.0 104:619.0 105:374.0 111:46.0 112:15.0 113:201.0 115:359.0 116:115.0 117:5872.0 118:496.0 119:430.0 121:39.0 128:64.0 129:1372.0 130:3055.0 131:1659.0 132:232.0 133:2893.0 134:460.0 135:237.0 136:30.0 141:29.0 143:619.0 144:80.0 145:104.0 147:16627.0 148:2848.0 149:2024.0 152:34.0 157:244.…	5460407	C01620
threitol	467595	217	85:123.0 86:39.0 87:235.0 88:92.0 89:794.0 91:41.0 92:65.0 93:48.0 94:22.0 97:38.0 101:1040.0 102:87.0 103:5119.0 104:409.0 105:302.0 106:38.0 112:26.0 113:47.0 114:17.0 115:225.0 116:875.0 117:3651.0 118:353.0 119:290.0 129:736.0 131:620.0 132:62.0 133:1389.0 134:137.0 135:41.0 143:141.0 145:31.0 147:6122.0 148:886.0 149:553.0 151:42.0 165:22.0 175:40.0 189:971.0 190:191.0 191:521.0 192:94.0 193…	169019	C16884
tetracosane	844612	85	85:2248.0 86:30.0 95:3.0 96:71.0 97:354.0 98:171.0 99:783.0 100:69.0 101:18.0 111:151.0 112:73.0 113:419.0 114:25.0 125:32.0 126:39.0 127:133.0 128:3.0 139:19.0 140:33.0 141:126.0 148:1.0 155:78.0 168:7.0 169:41.0 183:40.0 240:7.0 261:3.0 396:1.0 446:5.0	12592
taurine	556690	326	86:2130.0 87:334.0 88:217.0 89:78.0 92:47.0 93:57.0 97:88.0 98:93.0 99:119.0 100:4174.0 101:454.0 102:217.0 103:217.0 107:36.0 108:25.0 109:19.0 112:58.0 113:180.0 114:847.0 115:350.0 116:363.0 117:448.0 118:82.0 119:207.0 120:64.0 121:24.0 122:20.0 123:74.0 125:29.0 126:59.0 127:101.0 128:32.0 129:92.0 130:2016.0 131:964.0 132:316.0 133:2858.0 134:422.0 135:269.0 139:20.0 143:41.0 144:51.0 146:1…	1123	C00245
tartaric acid	534291	292	85:786.0 86:260.0 87:1086.0 88:349.0 89:901.0 92:63.0 93:424.0 94:1.0 95:68.0 99:1482.0 100:1220.0 101:976.0 102:12165.0 103:4411.0 104:950.0 105:569.0 106:327.0 108:144.0 109:72.0 110:289.0 111:252.0 112:49.0 113:1630.0 114:165.0 115:50.0 116:707.0 117:1725.0 118:257.0 119:1109.0 120:248.0 121:94.0 122:2.0 123:2.0 124:107.0 125:18.0 126:158.0 127:408.0 129:76.0 130:6556.0 131:6451.0 132:1626.0 1…	444305	C00898
sulfuric acid	285430	227	85:113.0 86:108.0 87:538.0 88:428.0 89:662.0 90:262.0 91:229.0 93:667.0 94:9.0 95:255.0 98:3.0 100:287.0 101:197.0 102:367.0 103:2198.0 104:347.0 105:612.0 106:734.0 107:554.0 108:204.0 110:148.0 112:2.0 113:165.0 114:3.0 115:2294.0 116:255.0 117:2.0 118:319.0 119:287.0 120:103.0 121:115.0 122:65.0 123:159.0 128:142.0 129:20.0 131:4741.0 132:195.0 133:2156.0 134:448.0 135:543.0 136:136.0 139:1124…	1118	C00059
sucrose	918352	361	87:1.0 89:322.0 101:230.0 103:3302.0 104:209.0 105:117.0 109:73.0 115:96.0 116:98.0 117:967.0 118:8.0 119:15.0 129:2403.0 130:183.0 131:488.0 132:5.0 133:831.0 134:4.0 139:1.0 142:3.0 143:335.0 144:86.0 145:114.0 147:3487.0 148:500.0 149:412.0 151:14.0 157:316.0 158:40.0 159:56.0 163:54.0 169:1579.0 170:193.0 171:113.0 173:84.0 175:11.0 178:19.0 181:25.0 182:9.0 183:85.0 184:26.0 187:6.0 189:510.…	5988	C00089
succinic acid	370608	247	85:303.0 87:764.0 88:359.0 89:340.0 91:55.0 92:42.0 95:84.0 98:86.0 99:324.0 101:577.0 102:330.0 103:701.0 104:172.0 105:342.0 106:78.0 107:93.0 111:30.0 113:629.0 114:213.0 115:891.0 116:1231.0 117:1124.0 118:170.0 119:320.0 120:104.0 124:22.0 126:77.0 128:196.0 129:6064.0 130:1045.0 131:1466.0 132:345.0 133:2204.0 135:234.0 136:65.0 137:16.0 138:15.0 142:39.0 143:223.0 145:378.0 147:57887.0 148…	1110	C00042
succinate semialdehyde	297024	113	85:2046.0 86:2010.0 87:22.0 88:95.0 89:5734.0 90:577.0 91:1301.0 92:70.0 93:34.0 94:24.0 98:185.0 101:46.0 102:183.0 106:28.0 107:138.0 108:6.0 110:60.0 111:43.0 112:4.0 113:6334.0 114:548.0 115:18.0 116:75.0 117:16.0 118:87.0 119:38.0 120:7.0 127:42.0 128:91.0 129:228.0 130:177.0 131:240.0 132:11.0 135:1.0 137:5.0 139:8.0 142:46.0 143:20.0 145:269.0 147:30.0 149:101.0 152:8.0 154:42.0 155:2.0 15…	1112	C00232
stearic acid	787622	117	85:4191.0 86:1569.0 87:1271.0 88:840.0 89:3341.0 90:339.0 91:1247.0 92:198.0 93:2558.0 94:311.0 95:7043.0 96:882.0 97:6832.0 98:5171.0 99:2925.0 100:405.0 101:1507.0 102:583.0 103:508.0 104:58.0 105:3188.0 106:306.0 107:1125.0 108:164.0 109:2130.0 110:377.0 111:3168.0 112:1361.0 113:512.0 114:158.0 115:1020.0 116:7267.0 117:126653.0 118:11937.0 119:4908.0 120:246.0 121:958.0 122:149.0 123:575.0 1…	5281	C01530
squalene	976237	95	85:30.0 86:24.0 89:29.0 91:1210.0 92:419.0 93:2657.0 94:934.0 95:3637.0 96:426.0 97:225.0 105:675.0 106:136.0 107:1531.0 108:365.0 109:1353.0 110:180.0 111:108.0 112:7.0 115:78.0 116:94.0 117:38.0 118:27.0 119:622.0 120:164.0 121:1823.0 122:370.0 123:1104.0 124:151.0 125:39.0 128:103.0 129:12.0 131:224.0 132:45.0 133:266.0 134:264.0 135:782.0 136:1304.0 137:1202.0 138:116.0 139:4.0 140:15.0 141:1…	638072	C00751
spermidine	792924	144	86:2249.0 87:97.0 88:90.0 98:50.0 99:209.0 100:1315.0 101:269.0 102:322.0 103:48.0 112:85.0 114:376.0 115:652.0 116:3899.0 117:324.0 118:176.0 123:24.0 126:189.0 128:490.0 129:447.0 130:615.0 131:43.0 132:12.0 140:80.0 142:727.0 144:4737.0 145:505.0 146:609.0 154:339.0 155:8.0 156:1970.0 157:646.0 158:219.0 159:4.0 160:1566.0 161:106.0 162:47.0 168:3.0 170:695.0 171:46.0 172:1272.0 173:230.0 174:…	1102	C00315
sorbitol	667922	217	85:588.0 86:704.0 88:1768.0 89:8743.0 90:652.0 91:1094.0 92:168.0 93:127.0 94:89.0 97:2807.0 98:1048.0 99:1610.0 100:506.0 101:5089.0 102:848.0 103:48732.0 104:4923.0 105:2703.0 106:215.0 109:509.0 110:185.0 111:1108.0 112:146.0 113:1262.0 114:181.0 115:2342.0 116:957.0 117:28648.0 118:2694.0 119:2266.0 120:260.0 121:427.0 123:238.0 124:184.0 125:365.0 126:341.0 127:1107.0 129:20376.0 130:3176.0 …	5780	C00794
sophorose	965726	307	85:151.0 86:519.0 87:288.0 88:271.0 89:4723.0 90:522.0 97:108.0 98:103.0 99:405.0 100:1535.0 101:1642.0 102:691.0 103:27499.0 104:2545.0 105:1508.0 106:130.0 108:1.0 109:574.0 110:112.0 111:141.0 112:249.0 113:203.0 114:318.0 115:670.0 116:1151.0 117:9467.0 118:1055.0 119:812.0 124:39.0 126:395.0 127:497.0 128:415.0 129:10332.0 130:1317.0 131:2651.0 132:350.0 133:5084.0 134:685.0 135:521.0 137:21…	441432	C08250
shikimic acid	611100	204	85:149.0 87:51.0 89:152.0 90:30.0 91:290.0 92:189.0 93:498.0 94:99.0 95:323.0 96:150.0 97:191.0 98:58.0 99:248.0 100:45.0 101:676.0 103:796.0 104:122.0 105:435.0 107:157.0 108:97.0 109:114.0 111:293.0 112:57.0 113:62.0 114:60.0 115:150.0 116:435.0 117:504.0 118:76.0 119:240.0 121:261.0 122:62.0 123:242.0 125:205.0 126:81.0 128:58.0 131:777.0 132:71.0 133:2652.0 134:351.0 135:280.0 137:3.0 138:27.…	8742	C00493
serotonin	863824	174	86:4107.0 88:265.0 89:507.0 99:113.0 100:836.0 101:537.0 102:87.0 105:231.0 106:150.0 115:184.0 116:354.0 122:106.0 123:35.0 128:209.0 129:489.0 131:657.0 138:69.0 140:59.0 142:417.0 144:225.0 146:183.0 156:136.0 158:66.0 162:90.0 164:50.0 166:73.0 172:44.0 174:17886.0 175:3422.0 176:1438.0 177:194.0 178:69.0 180:20.0 187:100.0 188:94.0 189:77.0 193:213.0 199:82.0 200:82.0 202:366.0 203:60.0 204:…	5202	C00780
serine	395020	218	85:536.0 86:1604.0 87:945.0 88:1874.0 89:1384.0 90:199.0 91:148.0 95:84.0 97:103.0 98:189.0 99:283.0 100:23226.0 101:3557.0 102:1780.0 103:3612.0 104:267.0 105:217.0 109:46.0 110:192.0 112:43.0 113:186.0 114:2146.0 115:2068.0 116:7090.0 117:3142.0 118:630.0 119:872.0 120:104.0 122:24.0 125:17.0 128:249.0 129:255.0 130:1752.0 131:2506.0 132:2800.0 133:5975.0 134:1177.0 135:499.0 141:90.0 142:206.0…	5951	C00065
salicylic acid	480699	267	85:285.0 86:220.0 87:2.0 89:1006.0 90:498.0 91:4530.0 92:934.0 93:295.0 94:14.0 95:336.0 96:295.0 98:121.0 99:41.0 100:8.0 102:149.0 103:549.0 104:235.0 105:892.0 106:168.0 107:90.0 108:111.0 109:204.0 111:75.0 112:87.0 115:867.0 116:172.0 117:148.0 118:237.0 119:617.0 120:447.0 121:352.0 122:47.0 123:228.0 124:84.0 126:602.0 128:74.0 129:64.0 130:169.0 131:828.0 132:86.0 133:2119.0 134:461.0 135…	338	C00805
salicylaldehyde	405583	193	85:1107.0 86:1626.0 87:1747.0 88:1150.0 89:33450.0 90:23553.0 91:152551.0 92:12968.0 93:2434.0 94:232.0 95:762.0 96:6419.0 97:1854.0 98:387.0 99:140.0 100:527.0 101:936.0 102:549.0 103:1922.0 104:1184.0 105:3431.0 106:593.0 107:1503.0 108:44.0 109:780.0 110:16.0 112:59.0 113:247.0 114:28.0 115:342.0 116:749.0 117:3399.0 118:7638.0 119:192881.0 120:17721.0 121:4116.0 122:454.0 123:298.0 124:36.0 1…	6998	C06202
ribose	553071	217	85:2399.0 86:4146.0 87:4454.0 88:2826.0 89:34609.0 90:2597.0 91:2045.0 92:163.0 94:644.0 95:196.0 98:1411.0 99:4110.0 100:15150.0 101:12241.0 102:6329.0 103:304794.0 104:27717.0 105:21890.0 106:994.0 107:606.0 111:503.0 112:1835.0 113:3282.0 114:5374.0 115:4289.0 116:6441.0 117:21019.0 118:2794.0 119:3780.0 120:825.0 121:607.0 124:60.0 125:88.0 126:744.0 127:1902.0 129:28456.0 130:5612.0 131:1305…	10975657
ribonic acid	597646	292	86:34.0 87:189.0 88:350.0 89:1206.0 93:89.0 97:163.0 99:271.0 101:1055.0 102:1149.0 103:14449.0 104:1343.0 105:510.0 111:142.0 113:391.0 114:65.0 115:244.0 116:292.0 117:4183.0 118:357.0 119:78.0 125:85.0 129:1808.0 130:1437.0 131:1358.0 132:316.0 133:4108.0 134:646.0 135:379.0 141:281.0 142:49.0 143:1809.0 144:219.0 145:92.0 147:15767.0 148:2552.0 149:1820.0 150:145.0 151:61.0 157:484.0 159:32.0…	5460677	C01685
ribitol	575497	217	85:248.0 86:43.0 87:65.0 88:62.0 89:897.0 90:98.0 92:20.0 95:22.0 99:113.0 100:224.0 101:774.0 102:28.0 103:6316.0 104:624.0 105:415.0 107:35.0 109:433.0 110:374.0 111:71.0 112:1.0 113:273.0 114:80.0 115:19.0 116:274.0 117:7478.0 118:701.0 119:297.0 126:2.0 128:44.0 129:3713.0 130:874.0 131:1633.0 132:149.0 133:1838.0 134:180.0 135:129.0 136:1.0 140:1.0 142:152.0 143:478.0 145:98.0 146:11.0 147:7…	827	C00474
raffinose	1120886	361	85:33.0 86:57.0 89:118.0 97:9.0 99:119.0 101:141.0 103:2918.0 104:200.0 109:167.0 113:29.0 115:39.0 116:161.0 117:590.0 119:118.0 127:20.0 129:3784.0 130:442.0 131:389.0 132:40.0 133:755.0 139:34.0 141:95.0 142:74.0 143:448.0 144:16.0 145:42.0 147:2732.0 148:202.0 149:232.0 150:2.0 153:60.0 155:407.0 156:35.0 157:463.0 158:48.0 159:18.0 161:17.0 162:10.0 163:129.0 169:2550.0 170:335.0 171:169.0 1…	439242	C00492
quinolinic acid	581638	296	92:32174.0 93:20589.0 99:865.0 104:10697.0 105:26408.0 106:31158.0 107:14537.0 109:14814.0 112:236.0 113:1068.0 115:4210.0 116:1484.0 117:9985.0 119:16815.0 120:54411.0 121:8221.0 122:6419.0 124:1950.0 126:483.0 127:1494.0 128:1286.0 130:513.0 131:18163.0 132:8640.0 133:39930.0 134:18965.0 135:18900.0 136:29182.0 137:5035.0 139:98.0 141:9933.0 142:1159.0 145:651.0 147:830788.0 148:143850.0 149:82…	1066	C03722
pyruvic acid	211003	174	85:630.0 86:204.0 89:7216.0 90:673.0 91:371.0 92:530.0 93:30031.0 94:2061.0 95:11219.0 96:1648.0 97:859.0 98:280.0 99:3052.0 100:1713.0 101:1946.0 103:6049.0 104:661.0 105:194.0 108:69.0 109:190.0 113:98.0 114:299.0 115:3337.0 116:419.0 120:34.0 121:249.0 122:97.0 123:32537.0 124:2424.0 125:11002.0 126:932.0 140:64.0 141:56.0 145:163.0 158:558.0 159:315.0 161:150.0 163:309.0 164:86.0 165:1647.0 1…	1060	C00022
pyrrole-2-carboxylic acid	394886	240	85:197.0 86:123.0 87:373.0 88:254.0 92:277.0 93:53.0 94:332.0 96:322.0 98:159.0 99:30.0 101:198.0 102:209.0 105:114.0 106:250.0 107:47.0 108:1034.0 109:208.0 110:50.0 111:112.0 113:272.0 114:245.0 117:297.0 118:440.0 119:305.0 120:140.0 121:17.0 122:88.0 123:107.0 124:325.0 125:87.0 126:128.0 128:224.0 131:462.0 132:437.0 134:339.0 135:95.0 136:231.0 137:168.0 142:216.0 143:18.0 144:112.0 145:145…	12473	C05942
putrescine	588119	174	85:624.0 86:17614.0 87:1954.0 88:701.0 95:37.0 96:1.0 97:93.0 98:646.0 99:2310.0 100:8640.0 101:1171.0 102:973.0 103:9.0 110:382.0 111:26.0 112:811.0 113:463.0 114:1772.0 115:664.0 116:1599.0 117:894.0 118:197.0 124:16.0 125:39.0 126:2092.0 127:226.0 128:1088.0 129:243.0 130:4521.0 131:1582.0 132:862.0 140:655.0 141:77.0 142:1872.0 143:265.0 144:500.0 145:66.0 146:2422.0 153:32.0 156:175.0 158:65…	1045	C00138
pseudo-uridine	815904	217	86:60.0 88:24.0 90:11.0 94:5.0 100:294.0 101:36.0 103:300.0 112:4.0 116:171.0 117:130.0 125:8.0 127:32.0 128:92.0 129:141.0 131:111.0 133:215.0 135:26.0 140:69.0 142:105.0 143:160.0 147:725.0 148:105.0 149:41.0 154:37.0 156:1300.0 157:487.0 158:96.0 168:13.0 170:11.0 174:19.0 185:14.0 187:13.0 188:4.0 189:41.0 191:20.0 215:90.0 216:7.0 217:2216.0 218:409.0 219:218.0 220:22.0 229:11.0 230:38.0 239…	15047	C02067
propane-1,3-diol	214380	177	85:801.0 86:145.0 87:673.0 99:342.0 100:269.0 101:1134.0 102:390.0 103:1442.0 104:191.0 105:263.0 113:55.0 115:7165.0 116:474.0 119:330.0 129:59.0 130:5199.0 131:1969.0 133:1784.0 135:367.0 145:32.0 147:17505.0 148:2962.0 149:1307.0 150:157.0 151:34.0 163:52.0 164:30.0 176:36.0 177:1417.0 178:147.0 179:81.0 180:21.0 183:38.0 186:23.0 192:22.0 201:32.0 203:21.0 205:278.0 213:45.0 227:17.0 231:24.0…	10442	C02457
proline	364523	142	85:1055.0 86:1908.0 87:916.0 88:634.0 95:165.0 96:356.0 97:345.0 99:1005.0 100:3118.0 101:1393.0 103:251.0 106:185.0 107:211.0 108:134.0 113:1037.0 114:294.0 115:1417.0 118:96.0 121:64.0 126:275.0 128:58.0 131:365.0 133:1875.0 140:1177.0 142:96461.0 143:13706.0 144:4081.0 145:234.0 147:1734.0 148:505.0 155:204.0 170:1119.0 174:120.0 175:34.0 176:111.0 181:141.0 184:74.0 196:36.0 204:70.0 215:33.0…	145742	C00148
piperidone	275603	156	85:313.0 86:2133.0 87:100.0 89:10.0 91:1.0 92:54.0 93:54.0 94:68.0 95:129.0 97:4.0 98:339.0 99:78.0 100:2441.0 101:229.0 102:141.0 103:160.0 104:41.0 105:172.0 106:216.0 107:648.0 109:93.0 110:545.0 111:5.0 112:96.0 113:22.0 114:137.0 115:193.0 116:188.0 117:101.0 118:56.0 119:47.0 122:30.0 126:693.0 127:556.0 128:915.0 129:179.0 130:428.0 131:73.0 133:135.0 134:199.0 135:185.0 136:25.0 137:5.0 1…	12665
pipecolinic acid	404121	156	85:187.0 88:116.0 99:41.0 100:66.0 101:16.0 103:96.0 109:24.0 110:3.0 113:34.0 114:48.0 116:62.0 117:22.0 126:6.0 127:56.0 128:38.0 130:33.0 134:136.0 147:48.0 151:152.0 152:36.0 156:4170.0 157:475.0 158:163.0 168:30.0 171:57.0 181:23.0 184:125.0 186:10.0 193:50.0 216:8.0 227:24.0 230:88.0 231:22.0 299:135.0 300:78.0 304:20.0 318:8.0 363:26.0 391:1.0 400:3.0 407:6.0 410:5.0 435:5.0 467:3.0 487:21…	6931662
pipecolic acid	401284	156	85:37.0 86:63.0 87:32.0 89:23.0 90:8.0 91:4.0 92:10.0 93:2.0 96:11.0 98:10.0 99:6.0 100:14.0 101:6.0 102:10.0 103:244.0 105:1.0 111:3.0 112:20.0 113:6.0 114:13.0 120:1.0 125:3.0 128:19.0 129:9.0 130:19.0 131:32.0 134:114.0 135:14.0 147:75.0 151:7.0 152:2.0 153:1.0 154:18.0 155:10.0 156:2143.0 157:264.0 158:77.0 161:3.0 162:2.0 163:2.0 168:8.0 172:13.0 173:1.0 174:5.0 175:9.0 185:10.0 189:9.0 190:…	439227	C00408
pinitol	624716	260	85:27527.0 86:4683.0 87:14913.0 88:5884.0 89:254617.0 90:20627.0 91:17537.0 92:1460.0 93:1599.0 94:1068.0 95:4330.0 96:1471.0 97:4068.0 98:3359.0 99:22494.0 100:3764.0 101:35311.0 102:9344.0 103:180413.0 104:17703.0 105:17623.0 106:1685.0 107:2299.0 108:600.0 109:8287.0 110:1289.0 111:18539.0 112:2705.0 113:11331.0 114:2434.0 115:17660.0 116:44863.0 117:30996.0 118:5614.0 119:24018.0 120:2859.0 1…	164619
pimelic acid	523205	155	85:401.0 86:767.0 87:6.0 88:84.0 93:6.0 95:185.0 96:65.0 97:1110.0 98:147.0 99:197.0 100:40.0 101:333.0 102:57.0 103:160.0 104:5.0 105:28.0 107:362.0 108:52.0 110:38.0 111:119.0 112:3.0 113:401.0 115:115.0 116:422.0 117:2566.0 118:134.0 119:71.0 122:1.0 124:204.0 125:2198.0 127:220.0 128:25.0 129:1610.0 130:615.0 131:483.0 133:564.0 134:57.0 135:84.0 137:56.0 138:18.0 139:8.0 140:14.0 141:43.0 14…	385	C02656
phytosphingosine	910976	204	87:397.0 88:730.0 89:874.0 91:987.0 93:161.0 95:1050.0 97:1193.0 99:275.0 100:3999.0 101:1245.0 102:1696.0 103:3879.0 105:282.0 111:438.0 112:150.0 113:235.0 114:896.0 115:1398.0 116:3696.0 117:1599.0 118:356.0 119:207.0 125:134.0 128:638.0 129:3267.0 130:924.0 131:861.0 132:1790.0 133:1790.0 134:209.0 141:40.0 143:599.0 145:207.0 147:6661.0 148:959.0 149:421.0 154:115.0 159:114.0 165:157.0 171:5…	122121	C12144
phytanic acid	770604	159	85:280.0 86:163.0 89:149.0 91:71.0 93:128.0 95:314.0 97:385.0 99:243.0 106:83.0 107:47.0 109:149.0 111:228.0 113:69.0 116:236.0 117:4875.0 118:519.0 119:265.0 120:30.0 121:29.0 123:28.0 124:23.0 125:42.0 129:187.0 132:1424.0 133:427.0 134:104.0 139:49.0 143:2187.0 144:292.0 145:433.0 147:771.0 153:31.0 154:16.0 155:45.0 157:56.0 158:42.0 159:2829.0 160:304.0 161:140.0 167:15.0 174:40.0 185:21.0 1…	10380830
phthalic acid	567345	147	85:1488.0 86:188.0 87:617.0 88:207.0 89:2382.0 90:1115.0 91:3962.0 92:168.0 93:1678.0 94:146.0 95:203.0 96:81.0 97:59.0 99:223.0 100:235.0 101:559.0 102:405.0 103:2021.0 104:2900.0 105:3735.0 106:343.0 107:433.0 109:43.0 110:114.0 112:86.0 113:102.0 114:58.0 115:1691.0 116:305.0 117:184.0 118:551.0 119:5043.0 120:785.0 121:597.0 122:83.0 123:50.0 124:7.0 126:880.0 127:441.0 128:199.0 129:554.0 13…	1017	C01606
phosphoethanolamine	603912	299	85:20.0 86:924.0 87:173.0 88:41.0 90:8.0 91:76.0 95:36.0 96:1.0 97:39.0 99:9.0 100:4477.0 101:327.0 102:26.0 107:64.0 109:53.0 113:35.0 114:2019.0 115:1275.0 116:271.0 117:260.0 119:44.0 120:5.0 123:18.0 129:2.0 130:467.0 131:202.0 132:82.0 133:763.0 134:65.0 135:351.0 136:14.0 137:122.0 140:1.0 143:21.0 144:14.0 146:1.0 147:618.0 148:30.0 151:53.0 158:77.0 160:1.0 161:3.0 162:9.0 163:5.0 164:2.0…	1015	C00346
phosphoenolpyruvate	518184	211	85:722.0 87:475.0 88:135.0 89:540.0 91:470.0 92:190.0 93:453.0 94:75.0 95:114.0 98:478.0 99:505.0 100:235.0 101:256.0 102:52.0 103:1316.0 104:188.0 105:852.0 106:273.0 107:249.0 108:154.0 109:372.0 111:44.0 112:32.0 113:98.0 114:132.0 115:2290.0 116:478.0 117:879.0 118:282.0 119:1600.0 120:274.0 121:1440.0 122:140.0 123:412.0 124:34.0 126:75.0 128:64.0 129:1559.0 130:357.0 131:2281.0 132:277.0 13…	58114173	C00074
phosphate	348274	314	85:21470.0 86:739.0 87:25996.0 88:12812.0 89:30708.0 90:8818.0 91:18646.0 92:3578.0 93:4459.0 94:1276.0 95:2003.0 96:5008.0 97:1907.0 98:4346.0 99:7599.0 101:663.0 102:1041.0 103:94171.0 104:21169.0 105:59291.0 106:9882.0 107:27201.0 108:3143.0 109:8424.0 112:1438.0 113:1951.0 115:119007.0 116:21156.0 117:61050.0 118:12929.0 119:88455.0 120:15540.0 121:64232.0 122:8493.0 123:26913.0 124:2838.0 12…	1004	C00009
phenylalanine	537804	218	85:116.0 86:960.0 87:386.0 88:130.0 89:524.0 90:333.0 91:7394.0 92:957.0 93:245.0 95:80.0 97:48.0 98:130.0 99:52.0 100:9746.0 101:1177.0 102:805.0 103:1034.0 104:243.0 105:388.0 107:71.0 113:39.0 114:39.0 115:219.0 116:165.0 117:780.0 118:464.0 119:424.0 120:416.0 121:430.0 122:59.0 123:39.0 129:97.0 130:1679.0 131:1133.0 132:1341.0 133:1146.0 134:336.0 135:293.0 136:49.0 138:34.0 139:49.0 140:25…	6140	C00079
phenylacetic acid	368081	164	85:15.0 86:1825.0 87:567.0 88:240.0 89:6578.0 90:5347.0 91:20552.0 92:1827.0 93:126.0 94:19.0 95:266.0 97:74.0 100:1526.0 101:518.0 102:229.0 103:171.0 105:671.0 106:137.0 108:56.0 112:135.0 116:127.0 117:4352.0 118:2311.0 119:769.0 120:88.0 121:1111.0 122:24.0 123:38.0 124:38.0 130:280.0 131:53.0 132:343.0 133:940.0 135:497.0 136:21.0 137:6176.0 138:606.0 139:203.0 140:14.0 144:86.0 146:76.0 148…	999	C07086
phenaceturic acid	654351	91	86:359.0 88:417.0 89:1213.0 90:890.0 91:13002.0 92:1738.0 93:39.0 100:265.0 101:304.0 102:1798.0 104:819.0 106:204.0 107:54.0 108:46.0 116:546.0 117:453.0 118:1798.0 120:114.0 126:37.0 128:22.0 130:1532.0 131:374.0 132:752.0 146:438.0 148:469.0 162:48.0 172:31.0 174:216.0 175:264.0 178:192.0 192:158.0 202:16.0 204:169.0 206:76.0 209:90.0 220:423.0 221:478.0 222:61.0 241:7.0 250:590.0 251:93.0 265…	68144	C05598
pentose	540818	103	86:84.0 87:151.0 88:150.0 89:2738.0 90:255.0 91:147.0 100:725.0 101:866.0 102:397.0 103:16183.0 104:1583.0 105:958.0 112:39.0 113:133.0 114:181.0 115:222.0 116:195.0 117:2331.0 118:244.0 119:285.0 120:38.0 127:111.0 128:36.0 129:1766.0 130:290.0 131:842.0 132:128.0 133:1834.0 134:293.0 135:187.0 138:20.0 142:84.0 143:261.0 144:52.0 145:129.0 146:52.0 147:5147.0 148:807.0 149:544.0 157:106.0 158:8…	229
pentitol	563801	307	88:123.0 89:928.0 90:108.0 98:69.0 99:137.0 100:7.0 101:8.0 102:154.0 103:5399.0 104:501.0 105:177.0 111:32.0 113:1.0 115:213.0 116:137.0 117:1282.0 118:98.0 119:45.0 120:2.0 123:3.0 127:233.0 130:1217.0 131:731.0 132:207.0 133:669.0 134:177.0 135:78.0 136:8.0 141:13.0 142:18.0 143:369.0 146:76.0 147:4380.0 148:590.0 149:104.0 150:28.0 151:35.0 157:1254.0 158:93.0 159:28.0 161:15.0 163:15.0 168:3…	827	D00061
pentadecanoic acid	674647	117	85:1079.0 86:936.0 87:668.0 88:311.0 89:1235.0 90:252.0 91:363.0 92:121.0 93:924.0 94:23.0 95:2663.0 96:207.0 97:1950.0 98:1682.0 99:1097.0 100:375.0 101:739.0 102:111.0 103:398.0 105:1755.0 106:21.0 107:560.0 109:714.0 110:435.0 111:832.0 112:533.0 113:210.0 114:84.0 115:386.0 116:3014.0 117:51588.0 118:5064.0 119:2265.0 120:57.0 121:350.0 122:9.0 123:205.0 124:23.0 125:265.0 126:192.0 127:184.0…	13849	C16537
parabanic acid	464991	100	86:184.0 100:2598.0 101:191.0 102:43.0 107:53.0 110:113.0 132:10.0 180:10.0 184:81.0 185:1.0 215:53.0 216:3.0 243:231.0 258:5.0 312:3.0 349:7.0 360:7.0 402:7.0 409:10.0 429:9.0 433:1.0 447:3.0 480:21.0 483:7.0 496:10.0	67126	C00802
pantothenic acid	690887	291	86:142.0 87:115.0 88:61.0 89:123.0 91:147.0 93:29.0 97:25.0 98:459.0 100:211.0 101:202.0 102:407.0 103:6738.0 104:460.0 105:272.0 106:32.0 114:19.0 115:305.0 116:236.0 117:4122.0 118:351.0 119:205.0 120:33.0 121:29.0 122:19.0 124:194.0 128:128.0 129:1113.0 130:360.0 131:394.0 132:39.0 133:428.0 134:46.0 135:88.0 143:489.0 144:621.0 145:402.0 146:236.0 147:1702.0 148:191.0 149:222.0 156:34.0 157:2…	6613	C12276
panose	1187262	204	89:5907.0 97:1579.0 100:1739.0 101:3018.0 102:1310.0 103:39216.0 104:3218.0 105:2159.0 109:1802.0 113:625.0 115:1053.0 116:1699.0 117:15172.0 118:1407.0 119:1562.0 129:22227.0 130:3082.0 131:3148.0 133:7918.0 134:513.0 142:1141.0 143:3580.0 144:805.0 145:595.0 146:168.0 147:32110.0 148:5609.0 149:3933.0 153:688.0 155:3128.0 157:4926.0 158:839.0 159:1031.0 160:6336.0 161:1182.0 163:1566.0 169:1856…	94448
palmitoleic acid	706259	311	85:1496.0 86:829.0 87:93.0 88:604.0 89:2639.0 91:2359.0 92:589.0 93:1186.0 94:1017.0 95:4116.0 96:10440.0 97:4769.0 98:6471.0 99:1836.0 100:297.0 109:2479.0 110:2255.0 111:2107.0 112:1313.0 113:388.0 114:74.0 115:242.0 116:1244.0 117:21340.0 118:3682.0 119:2510.0 120:457.0 121:957.0 122:400.0 123:1856.0 125:765.0 129:22844.0 130:2618.0 131:4312.0 132:3154.0 133:3019.0 134:720.0 135:538.0 136:409.…	445638	C08362
palmitic acid	713809	313	85:5547.0 86:2174.0 87:1945.0 88:1374.0 89:4967.0 90:773.0 91:1518.0 92:318.0 93:3798.0 94:511.0 95:10592.0 96:1486.0 97:8747.0 98:6953.0 99:4528.0 100:714.0 101:2700.0 102:872.0 103:543.0 105:5528.0 106:406.0 107:1555.0 108:180.0 109:2908.0 110:516.0 111:3724.0 112:1696.0 113:834.0 114:115.0 115:1629.0 116:11477.0 117:187825.0 118:18078.0 119:7322.0 120:225.0 121:1203.0 122:69.0 123:876.0 124:28…	985	C00249
p-tolyl glucuronide	847531	180	85:38.0 90:94.0 91:487.0 92:20.0 95:109.0 99:194.0 100:40.0 101:209.0 103:262.0 104:8.0 105:161.0 107:419.0 108:504.0 109:7.0 111:16.0 115:92.0 116:144.0 117:277.0 119:85.0 123:28.0 124:4.0 125:16.0 126:18.0 129:852.0 130:3.0 131:126.0 132:138.0 133:629.0 134:38.0 135:134.0 136:31.0 137:2.0 140:46.0 141:110.0 142:46.0 143:830.0 144:58.0 145:211.0 147:2446.0 148:270.0 149:358.0 151:19.0 153:188.0 …	154035
p-hydroxylphenyllactic acid	654036	308	85:2215.0 86:1344.0 87:2899.0 88:519.0 89:13136.0 90:2723.0 93:1102.0 94:158.0 95:1201.0 96:579.0 97:851.0 98:588.0 99:2702.0 101:4568.0 102:3343.0 103:11556.0 104:2403.0 105:4745.0 106:1128.0 107:1523.0 111:585.0 113:567.0 115:4542.0 116:3517.0 117:5703.0 119:16411.0 120:1714.0 121:1683.0 122:355.0 123:440.0 124:169.0 125:376.0 127:228.0 129:2603.0 130:2580.0 131:12108.0 132:3257.0 133:19695.0 1…	9378	C03672
p-cresol	280360	165	85:286.0 86:127.0 89:1119.0 90:283.0 91:12035.0 92:977.0 93:220.0 95:661.0 97:48.0 100:35.0 101:41.0 102:3.0 103:566.0 104:194.0 105:1358.0 106:129.0 107:939.0 108:174.0 109:1304.0 110:198.0 111:8.0 116:61.0 119:166.0 120:79.0 121:303.0 122:20.0 123:105.0 127:98.0 130:438.0 131:212.0 132:26.0 133:15.0 134:340.0 135:3194.0 136:474.0 137:541.0 138:60.0 145:240.0 146:84.0 147:687.0 148:91.0 149:1552…	2879	C01468
oxoproline	485935	156	85:3305.0 86:3646.0 88:224.0 89:349.0 92:90.0 93:31.0 94:268.0 97:300.0 98:1005.0 99:1224.0 100:2213.0 101:88.0 102:773.0 103:769.0 104:198.0 105:507.0 106:72.0 108:279.0 109:95.0 110:674.0 111:220.0 112:3321.0 113:1081.0 114:1752.0 115:792.0 116:101.0 117:1281.0 118:207.0 119:332.0 122:383.0 123:65.0 124:48.0 126:536.0 127:49.0 128:356.0 129:115.0 130:114.0 131:2158.0 132:618.0 133:4526.0 134:75…	7405	C01879
oxalic acid	260513	190	85:642.0 86:564.0 88:852.0 89:2725.0 90:394.0 91:354.0 92:72.0 93:452.0 95:374.0 99:782.0 100:169.0 101:3135.0 102:7162.0 103:10813.0 104:1629.0 105:3087.0 106:416.0 107:839.0 108:169.0 109:471.0 110:173.0 111:137.0 113:787.0 114:94.0 115:3681.0 116:1325.0 117:6042.0 118:1002.0 119:1067.0 120:91.0 121:33.0 122:65.0 123:314.0 124:97.0 125:300.0 129:68.0 130:184.0 131:11895.0 132:2017.0 133:14362.0…	971	C00209
orotic acid	586317	254	86:145.0 93:50.0 97:74.0 99:33.0 100:658.0 101:27.0 117:39.0 124:23.0 131:210.0 132:36.0 133:51.0 140:16.0 147:494.0 153:16.0 158:39.0 167:49.0 174:219.0 214:30.0 225:13.0 226:22.0 239:84.0 246:15.0 253:160.0 254:1313.0 255:366.0 256:147.0 257:19.0 269:169.0 270:80.0 271:22.0 282:29.0 298:15.0 313:14.0 328:15.0 336:13.0 356:52.0 357:395.0 358:187.0 359:82.0 360:19.0 371:27.0 372:28.0 397:15.0 400…	967	C00295
ornithine	529384	142	85:1645.0 86:329.0 87:175.0 88:229.0 89:46.0 90:76.0 96:84.0 97:284.0 98:372.0 100:1420.0 101:112.0 102:1472.0 103:585.0 104:313.0 105:450.0 113:132.0 114:352.0 115:714.0 117:605.0 118:216.0 119:1534.0 120:208.0 121:58.0 124:12.0 126:671.0 128:813.0 130:257.0 131:518.0 132:449.0 133:670.0 138:196.0 141:87.0 142:6527.0 143:1000.0 144:725.0 145:146.0 146:219.0 147:3280.0 148:690.0 150:35.0 153:116.…	6262	C00077
oleic acid	779120	339	85:2268.0 86:703.0 87:608.0 88:472.0 89:1302.0 90:134.0 91:1987.0 92:342.0 93:2662.0 94:1268.0 95:7406.0 96:10672.0 97:6738.0 98:7712.0 99:1578.0 100:201.0 101:682.0 102:145.0 103:388.0 104:124.0 105:1450.0 106:261.0 107:1323.0 108:726.0 109:3302.0 110:3665.0 111:2689.0 112:1153.0 113:264.0 114:114.0 115:259.0 116:3180.0 117:34280.0 118:3347.0 119:2670.0 120:259.0 121:1238.0 122:553.0 123:2546.0 …	445639	C00712
oleamide	849710	144	85:426.0 86:402.0 87:144.0 89:353.0 90:711.0 91:1369.0 92:194.0 93:400.0 94:235.0 95:556.0 96:526.0 97:627.0 98:214.0 99:199.0 100:1197.0 101:249.0 102:259.0 104:85.0 105:184.0 106:90.0 107:124.0 108:222.0 109:239.0 110:336.0 111:154.0 113:111.0 114:132.0 115:2827.0 116:11090.0 117:1116.0 118:448.0 119:161.0 120:59.0 121:55.0 122:381.0 123:147.0 124:172.0 125:88.0 126:316.0 127:230.0 128:10813.0 …	5283387	C19670
octadecanol	755409	327	85:3812.0 86:224.0 87:853.0 88:401.0 89:7207.0 90:593.0 91:2611.0 92:281.0 93:206.0 94:57.0 95:784.0 96:291.0 97:9121.0 98:859.0 99:2097.0 100:378.0 101:3627.0 102:510.0 103:8469.0 104:862.0 105:36.0 109:308.0 110:74.0 111:3878.0 112:352.0 113:980.0 115:1693.0 116:209.0 121:32.0 123:60.0 124:45.0 125:1173.0 126:164.0 127:120.0 129:1075.0 137:28.0 139:257.0 140:47.0 141:118.0 143:377.0 144:41.0 14…	8221
O-phosphoserine	624355	356	86:646.0 87:249.0 88:784.0 90:47.0 91:288.0 95:49.0 97:81.0 98:83.0 99:170.0 100:2785.0 102:188.0 105:202.0 109:78.0 112:220.0 114:1266.0 115:776.0 116:2162.0 119:187.0 121:192.0 123:58.0 130:183.0 131:221.0 132:97.0 133:1765.0 134:438.0 135:527.0 136:33.0 137:366.0 140:92.0 142:114.0 144:944.0 146:71.0 147:1702.0 148:404.0 151:143.0 153:40.0 165:105.0 167:20.0 172:222.0 174:140.0 178:75.0 179:51…	57689797	C01005
norvaline	326715	144	85:491.0 86:620.0 87:1347.0 88:555.0 89:270.0 90:21.0 91:629.0 92:203.0 94:223.0 95:100.0 96:202.0 97:198.0 98:556.0 99:281.0 100:3028.0 101:791.0 102:238.0 103:1321.0 104:271.0 105:585.0 106:336.0 111:561.0 112:234.0 114:1043.0 115:530.0 116:354.0 117:891.0 118:228.0 120:19.0 122:111.0 123:119.0 125:135.0 128:1045.0 129:421.0 130:833.0 131:1324.0 132:477.0 133:1391.0 135:525.0 139:158.0 140:84.0…	65098	C01826
nicotinic acid	366992	180	85:402.0 86:47.0 87:81.0 90:191.0 91:76.0 94:43.0 99:36.0 100:31.0 103:50.0 105:288.0 106:4046.0 107:327.0 109:67.0 110:145.0 118:33.0 122:66.0 123:45.0 126:72.0 129:143.0 134:280.0 135:48.0 136:4959.0 137:603.0 138:162.0 139:22.0 153:17.0 156:104.0 158:16.0 160:19.0 165:17.0 166:29.0 167:25.0 171:18.0 175:13.0 179:34.0 180:4823.0 181:551.0 182:132.0 184:156.0 195:164.0 196:32.0 198:40.0 200:20.0…	938	C00253
nicotinamide	471602	179	86:209.0 89:162.0 90:198.0 92:127.0 93:263.0 94:195.0 100:836.0 102:136.0 103:220.0 104:2595.0 105:4174.0 106:810.0 108:61.0 119:174.0 120:170.0 122:157.0 123:39.0 135:126.0 136:6136.0 137:808.0 138:240.0 139:45.0 148:164.0 150:54.0 151:55.0 161:87.0 163:218.0 164:32.0 165:80.0 166:33.0 175:86.0 178:33.0 179:15388.0 180:2109.0 181:675.0 182:48.0 193:1190.0 194:529.0 195:117.0	936	C00153
N-acetylputrescine	595523	174	85:3862.0 86:56152.0 87:6678.0 88:3311.0 89:518.0 90:72.0 93:1.0 94:49.0 95:146.0 96:2586.0 97:481.0 98:2104.0 99:2411.0 100:32618.0 101:5452.0 102:5394.0 103:1640.0 104:582.0 105:212.0 109:26.0 110:423.0 111:415.0 112:6397.0 113:2161.0 114:2504.0 115:2578.0 116:5494.0 117:3889.0 118:1034.0 119:497.0 120:23.0 122:1872.0 123:114.0 124:123.0 125:23.0 126:826.0 127:360.0 128:3154.0 129:1963.0 130:96…	122356	C02714
N-acetylornithine	694651	174	85:29.0 86:114.0 97:39.0 100:114.0 116:34.0 142:63.0 174:720.0 175:119.0 176:31.0	439232	C00437
N-acetylmannosamine	735323	319	85:1141.0 86:451.0 87:885.0 88:794.0 89:7966.0 90:778.0 91:624.0 93:87.0 94:49.0 95:261.0 96:255.0 97:763.0 98:285.0 99:645.0 100:1414.0 101:2282.0 102:588.0 103:22851.0 104:2059.0 105:1722.0 106:141.0 108:12.0 109:340.0 110:235.0 111:311.0 113:842.0 114:5548.0 115:953.0 116:1164.0 117:12085.0 118:1540.0 119:1530.0 120:118.0 123:92.0 125:29.0 126:101.0 127:736.0 128:479.0 129:16363.0 130:2769.0 1…	439281	C00645
N-acetylglycine	356109	174	86:561.0 87:403.0 88:644.0 89:35.0 99:219.0 100:176.0 101:274.0 102:648.0 104:5441.0 105:335.0 106:5.0 107:486.0 110:168.0 114:460.0 116:32.0 117:38.0 121:7.0 127:384.0 130:6095.0 131:81.0 132:3092.0 133:35.0 136:105.0 138:17.0 139:26.0 143:55.0 144:59.0 145:3349.0 146:531.0 171:15.0 174:3449.0 175:233.0 176:69.0 180:58.0 182:18.0 184:378.0 195:12.0 199:51.0 207:70.0 211:93.0 241:33.0 242:3.0 257…	10972
N-acetylglutamate	604748	216	85:107814.0 86:18458.0 87:11769.0 88:11138.0 89:14892.0 90:2982.0 91:3720.0 92:524.0 93:740.0 94:486.0 95:6384.0 96:2407.0 97:5303.0 98:35189.0 99:25848.0 100:19887.0 101:23815.0 102:9882.0 103:77075.0 104:9354.0 105:4287.0 106:699.0 107:415.0 108:1738.0 109:1106.0 110:2483.0 111:20118.0 112:15357.0 113:5447.0 114:10062.0 115:11909.0 116:108594.0 117:47576.0 118:12294.0 119:6445.0 120:703.0 121:5…	70914	C00624
N-acetylaspartic acid	548028	158	85:424.0 86:274.0 87:183.0 88:123.0 93:100.0 94:61.0 95:123.0 98:237.0 99:211.0 100:820.0 101:420.0 102:186.0 103:219.0 104:72.0 107:36.0 109:95.0 110:133.0 111:191.0 112:302.0 113:107.0 114:107.0 115:220.0 116:1962.0 117:4292.0 118:543.0 119:205.0 120:45.0 121:29.0 123:35.0 124:18.0 128:132.0 129:1942.0 130:860.0 131:1103.0 132:1033.0 133:678.0 134:131.0 135:58.0 137:52.0 138:25.0 139:83.0 141:4…	65065	C01042
N-acetyl-D-tryptophan	859454	202	85:65.0 89:75.0 102:128.0 114:55.0 115:89.0 116:48.0 128:81.0 129:110.0 130:309.0 132:74.0 134:52.0 142:25.0 144:20.0 145:56.0 146:147.0 156:64.0 170:69.0 172:45.0 173:36.0 178:28.0 179:23.0 182:25.0 183:52.0 184:79.0 186:128.0 187:27.0 188:15.0 195:18.0 196:17.0 200:110.0 201:27.0 202:3452.0 203:637.0 204:187.0 214:14.0 215:53.0 216:22.0 225:25.0 228:14.0 231:29.0 233:13.0 242:38.0 246:31.0 248:…	439917	C03137
N-acetyl-D-galactosamine	720730	319	85:5.0 87:21.0 89:522.0 90:3.0 91:16.0 92:2.0 96:5.0 99:15.0 100:381.0 101:81.0 102:1.0 103:551.0 104:46.0 105:18.0 107:5.0 109:4.0 112:43.0 113:156.0 114:271.0 116:297.0 117:1378.0 118:2.0 127:178.0 128:2.0 129:2030.0 130:131.0 131:17.0 133:111.0 135:22.0 136:1.0 137:1.0 139:11.0 141:32.0 142:43.0 143:40.0 145:60.0 147:2330.0 148:379.0 149:5.0 150:1.0 155:89.0 156:73.0 157:1463.0 158:237.0 159:6…	440552	C05021
myristic acid	634414	285	85:1672.0 86:922.0 87:259.0 88:617.0 89:2301.0 90:194.0 91:565.0 93:1089.0 94:262.0 95:2947.0 96:479.0 97:1977.0 98:1752.0 99:1650.0 100:382.0 101:1406.0 104:452.0 105:1305.0 106:321.0 107:394.0 108:204.0 109:725.0 110:354.0 111:699.0 112:710.0 116:3547.0 117:55137.0 118:5160.0 119:1775.0 120:155.0 121:314.0 122:68.0 123:74.0 124:132.0 125:204.0 128:186.0 129:23236.0 130:2963.0 131:10163.0 132:11…	11005	C06424
myo-inositol	730022	305	85:113.0 86:491.0 87:31.0 88:19.0 89:298.0 90:43.0 95:6.0 99:170.0 100:411.0 101:320.0 102:164.0 103:3399.0 104:366.0 105:2.0 107:22.0 108:49.0 109:262.0 111:243.0 112:149.0 113:176.0 114:90.0 115:187.0 116:296.0 117:1042.0 118:228.0 119:212.0 121:1.0 123:6.0 124:38.0 125:22.0 126:73.0 127:67.0 128:163.0 129:4240.0 130:611.0 131:1566.0 132:262.0 133:3203.0 134:572.0 135:421.0 136:43.0 138:92.0 13…	892	C00137
mucic acid	709842	333	85:27.0 88:2.0 89:28.0 90:101.0 93:21.0 95:66.0 99:171.0 101:153.0 102:448.0 103:1679.0 104:125.0 105:13.0 106:2.0 107:23.0 110:36.0 111:100.0 115:17.0 117:651.0 118:112.0 121:8.0 124:1.0 128:77.0 129:1082.0 130:312.0 131:424.0 133:1205.0 134:12.0 135:82.0 136:4.0 137:3.0 139:2.0 140:41.0 141:17.0 142:106.0 143:1480.0 144:111.0 145:32.0 146:17.0 147:6387.0 148:679.0 149:640.0 150:1.0 152:3.0 153:…	3037582	C00879
monomyristin	838305	343	85:2267.0 86:155.0 87:266.0 88:191.0 89:1079.0 90:93.0 93:174.0 94:140.0 95:2721.0 96:151.0 97:1617.0 98:472.0 99:467.0 100:29.0 101:4826.0 102:358.0 103:3998.0 104:229.0 105:244.0 107:108.0 109:1496.0 111:983.0 112:118.0 113:245.0 115:330.0 116:2438.0 117:3520.0 118:294.0 119:216.0 121:96.0 123:657.0 125:76.0 128:28.0 129:4386.0 130:725.0 131:2022.0 132:732.0 133:2276.0 134:181.0 135:134.0 137:2…	79050
methylmalonic acid	311617	147	85:4457.0 86:12157.0 87:5846.0 88:1456.0 89:2309.0 90:819.0 91:713.0 92:92.0 93:166.0 94:6729.0 95:587.0 97:334.0 98:90.0 99:3563.0 100:10354.0 101:3021.0 102:2605.0 103:4920.0 104:1610.0 105:3023.0 106:635.0 107:526.0 108:115.0 109:86.0 110:184.0 111:131.0 112:43.0 113:16823.0 114:2237.0 115:10903.0 116:13124.0 117:11538.0 118:1872.0 119:2549.0 120:5975.0 121:661.0 122:426.0 123:76.0 124:49.0 12…	487	C02170
methylmaleic acid	418804	259	85:31.0 86:43.0 87:102.0 89:20.0 95:378.0 97:5030.0 98:1678.0 99:1324.0 100:368.0 101:156.0 102:3.0 103:604.0 107:197.0 108:84.0 109:67.0 111:25.0 112:1290.0 113:275.0 114:181.0 115:225.0 116:191.0 117:994.0 120:3.0 122:2195.0 123:57.0 124:1.0 125:65.0 126:1.0 127:1395.0 130:76.0 131:934.0 132:22.0 133:2679.0 134:1180.0 140:595.0 141:2286.0 142:1066.0 143:47.0 144:236.0 147:31662.0 148:3930.0 149…	643798	C02226
methionine sulfoxide	589171	128	86:2419.0 88:314.0 90:232.0 91:1148.0 95:293.0 96:1719.0 97:62.0 98:789.0 100:8040.0 101:972.0 103:424.0 105:26.0 107:248.0 110:8441.0 111:1950.0 112:860.0 114:3606.0 115:1386.0 119:1128.0 123:266.0 124:407.0 126:965.0 127:588.0 128:52749.0 129:7875.0 130:3629.0 131:2108.0 133:1676.0 134:1671.0 135:165.0 140:540.0 144:996.0 145:375.0 146:883.0 147:11060.0 148:328.0 149:458.0 151:216.0 154:410.0 1…
methionine	483560	176	86:209.0 87:157.0 88:89.0 92:28.0 96:49.0 98:179.0 100:943.0 101:113.0 102:175.0 103:199.0 104:109.0 105:441.0 107:31.0 114:409.0 115:107.0 117:136.0 118:21.0 122:14.0 128:6524.0 129:603.0 130:496.0 131:1184.0 132:354.0 134:118.0 144:59.0 145:49.0 146:97.0 147:486.0 148:243.0 149:200.0 151:51.0 159:53.0 160:202.0 161:47.0 162:43.0 163:30.0 164:16.0 172:30.0 174:90.0 175:14.0 176:5168.0 177:722.0 …	6137	C00073
methanolphosphate	289520	241	91:189.0 98:118.0 99:213.0 109:13.0 110:42.0 115:116.0 117:125.0 118:94.0 119:81.0 121:107.0 122:6.0 123:105.0 130:13.0 133:646.0 134:53.0 135:408.0 136:125.0 137:176.0 143:34.0 144:4.0 151:78.0 158:18.0 160:2.0 163:856.0 164:67.0 165:58.0 167:92.0 168:16.0 181:147.0 184:128.0 195:233.0 198:4.0 210:1.0 211:438.0 212:72.0 213:19.0 225:3.0 228:46.0 239:1.0 241:2338.0 242:433.0 243:249.0 244:9.0 256…	13130
melibiose	988497	361	87:30.0 88:14.0 89:775.0 90:43.0 96:163.0 99:91.0 100:296.0 101:841.0 102:257.0 103:3880.0 104:223.0 105:205.0 109:146.0 113:136.0 114:48.0 116:215.0 117:1162.0 118:29.0 125:3.0 129:2842.0 130:613.0 131:483.0 133:1258.0 134:133.0 135:18.0 137:14.0 138:29.0 139:3.0 140:57.0 141:70.0 142:53.0 143:226.0 145:162.0 147:3683.0 148:373.0 149:291.0 150:67.0 153:61.0 154:4.0 155:526.0 156:117.0 157:540.0 …	440658	C05402
melezitose	1146704	361	85:2882.0 86:356.0 87:1453.0 88:717.0 89:2493.0 90:260.0 94:146.0 95:522.0 96:449.0 97:1475.0 98:147.0 99:1815.0 100:130.0 101:4813.0 102:1108.0 103:59199.0 104:5259.0 105:2332.0 106:118.0 108:29.0 109:3609.0 110:126.0 111:1525.0 112:231.0 113:2422.0 114:582.0 115:2067.0 116:2464.0 117:12895.0 118:1303.0 119:1375.0 120:19.0 121:68.0 123:27.0 125:469.0 126:29.0 127:1837.0 128:405.0 129:57490.0 130…	92817	C08243
mannose	643848	205	85:1023.0 86:1367.0 87:1412.0 88:910.0 89:9966.0 90:944.0 91:1078.0 92:80.0 97:270.0 98:228.0 99:839.0 100:2042.0 101:3813.0 102:1799.0 103:22002.0 104:1959.0 105:5629.0 106:414.0 107:186.0 108:168.0 109:122.0 110:144.0 111:410.0 112:227.0 113:903.0 114:2051.0 115:1515.0 116:1545.0 117:17141.0 118:1619.0 119:1737.0 120:239.0 121:354.0 122:100.0 123:59.0 124:68.0 125:140.0 126:275.0 127:393.0 128:…	18950	C00159
maltotriose	1176044	361	85:2289.0 86:1107.0 87:1856.0 88:1048.0 89:11031.0 90:1060.0 91:652.0 92:201.0 93:121.0 94:240.0 95:525.0 96:664.0 97:2907.0 98:443.0 99:1934.0 100:3182.0 101:6896.0 102:3193.0 103:45196.0 104:4117.0 105:5028.0 106:356.0 107:488.0 108:225.0 109:2412.0 110:402.0 111:1693.0 112:454.0 113:1828.0 114:1470.0 115:2305.0 116:3828.0 117:26968.0 118:2734.0 119:2261.0 120:199.0 121:186.0 122:101.0 123:327.…	439586	C01835
maltose	946601	204	85:18.0 86:40.0 87:38.0 89:640.0 90:50.0 94:3.0 95:51.0 96:226.0 97:52.0 98:60.0 99:10.0 100:262.0 101:31.0 102:157.0 103:2571.0 104:171.0 105:231.0 108:7.0 109:86.0 111:17.0 112:13.0 113:130.0 114:62.0 116:82.0 117:1560.0 118:98.0 119:98.0 125:5.0 127:10.0 128:39.0 129:1849.0 130:331.0 131:223.0 132:24.0 133:813.0 134:81.0 140:25.0 141:77.0 142:107.0 143:428.0 145:58.0 147:3256.0 148:427.0 149:3…	439186	C00208
maltitol	976828	361	85:3520.0 86:1058.0 87:4048.0 88:2717.0 89:13864.0 90:1254.0 91:1100.0 92:224.0 93:536.0 94:531.0 95:1398.0 96:393.0 97:5331.0 98:793.0 99:3677.0 100:559.0 101:13808.0 102:2729.0 103:123175.0 104:12108.0 105:5982.0 106:394.0 107:504.0 108:158.0 109:3358.0 110:352.0 111:3577.0 112:570.0 113:4772.0 114:1142.0 115:4247.0 116:5894.0 117:73813.0 118:7390.0 119:5408.0 120:474.0 121:357.0 122:75.0 123:2…	493591	D04845
malonic acid	305372	233	85:1026.0 86:1326.0 87:4220.0 88:2045.0 89:1145.0 90:185.0 91:256.0 93:120.0 94:177.0 95:78.0 96:135.0 97:304.0 98:370.0 99:12693.0 100:1810.0 101:5145.0 102:1329.0 103:2418.0 104:448.0 105:1540.0 107:59.0 108:167.0 109:3011.0 110:122.0 111:448.0 113:89.0 114:57.0 115:3728.0 116:2072.0 117:4257.0 118:696.0 119:863.0 120:61.0 122:131.0 124:104.0 126:90.0 127:206.0 130:370.0 131:7673.0 132:1197.0 1…	867	C00383
malic acid	463180	233	85:66.0 87:316.0 88:106.0 89:148.0 90:42.0 95:37.0 99:129.0 101:4462.0 102:488.0 103:641.0 104:93.0 105:294.0 115:533.0 116:432.0 117:2305.0 118:259.0 119:501.0 120:70.0 121:62.0 124:21.0 129:385.0 131:1945.0 132:129.0 133:6850.0 134:1075.0 135:667.0 136:51.0 137:33.0 139:20.0 142:41.0 143:745.0 144:107.0 145:145.0 147:21089.0 148:2969.0 149:2528.0 150:99.0 151:286.0 153:24.0 158:12.0 159:29.0 16…	525	C00711
maleimide	245118	154	85:294.0 86:375.0 87:61.0 88:60.0 92:7.0 93:188.0 94:171.0 96:191.0 97:130.0 99:129.0 100:1406.0 101:44.0 102:144.0 103:750.0 105:72.0 107:179.0 110:1243.0 111:89.0 114:287.0 115:459.0 116:31.0 117:256.0 126:37.0 127:659.0 128:781.0 130:926.0 131:244.0 133:167.0 134:886.0 135:5.0 141:1.0 144:9.0 146:57.0 147:1899.0 149:79.0 150:32.0 154:6151.0 155:630.0 156:263.0 157:17.0 160:56.0 167:18.0 168:5.…	10935	C07272
lyxose	541086	217	85:155.0 87:455.0 88:330.0 89:5647.0 90:390.0 94:48.0 96:79.0 99:377.0 100:2717.0 101:1492.0 102:600.0 103:35832.0 104:3052.0 105:1929.0 106:120.0 107:53.0 109:17.0 110:80.0 111:85.0 112:138.0 113:332.0 114:254.0 115:274.0 116:415.0 117:4160.0 118:270.0 119:534.0 121:96.0 126:187.0 127:203.0 128:129.0 129:3451.0 130:540.0 131:1760.0 133:4326.0 134:544.0 135:414.0 138:29.0 139:23.0 142:121.0 143:6…	439240	C00476
lyxitol	573587	217	85:649.0 86:59.0 87:142.0 88:75.0 89:607.0 95:25.0 97:25.0 99:247.0 100:57.0 101:550.0 102:92.0 103:6136.0 104:480.0 105:198.0 106:44.0 111:98.0 112:73.0 113:193.0 114:48.0 115:140.0 116:225.0 117:3144.0 118:289.0 119:258.0 120:15.0 127:102.0 129:2235.0 130:260.0 131:777.0 133:1341.0 134:87.0 135:42.0 141:89.0 143:195.0 144:16.0 145:61.0 147:6082.0 148:964.0 149:538.0 150:39.0 151:43.0 157:231.0 …	439255	C00532
lysine	663483	156	85:2755.0 86:29130.0 87:3786.0 88:12077.0 89:1291.0 90:709.0 92:136.0 93:103.0 94:668.0 95:313.0 96:506.0 97:609.0 98:2819.0 99:1955.0 100:31497.0 101:4429.0 102:7671.0 103:3645.0 104:565.0 105:379.0 106:83.0 107:97.0 108:128.0 109:134.0 110:753.0 111:416.0 112:6522.0 113:2018.0 114:7116.0 115:10574.0 116:3465.0 117:4929.0 118:1028.0 119:900.0 120:191.0 121:127.0 123:145.0 124:606.0 125:212.0 126…	5962	C00047
linolenic acid	780376	108	85:8263.0 86:3076.0 87:2638.0 88:1997.0 89:7764.0 90:1581.0 91:88210.0 92:18165.0 93:106470.0 94:49681.0 95:90232.0 96:13310.0 97:12053.0 98:4717.0 99:6412.0 100:1262.0 101:3274.0 102:1160.0 103:5418.0 104:2581.0 105:34033.0 106:9798.0 107:47500.0 108:55116.0 109:22200.0 110:3750.0 111:4531.0 112:1209.0 113:1357.0 114:277.0 115:3868.0 116:10630.0 117:51242.0 118:6917.0 119:21073.0 120:8375.0 121:…	5280934	C06427
linoleic acid	777414	150	85:1534.0 86:470.0 87:386.0 88:244.0 89:1256.0 90:176.0 91:6885.0 92:1525.0 93:8654.0 94:6153.0 95:14372.0 96:7918.0 97:3896.0 98:518.0 99:829.0 100:115.0 101:441.0 102:166.0 103:421.0 104:436.0 105:2615.0 106:995.0 107:4482.0 108:3591.0 109:5935.0 110:3865.0 111:1556.0 112:178.0 113:194.0 115:385.0 116:1903.0 117:9875.0 118:1041.0 119:1844.0 120:836.0 121:4850.0 122:2280.0 123:2389.0 124:1664.0 …	5280450	C01595
lignoceric acid	978597	132	85:2380.0 86:760.0 89:854.0 91:551.0 92:193.0 93:904.0 94:146.0 95:3048.0 96:974.0 97:3155.0 98:2298.0 99:1510.0 102:139.0 105:433.0 107:88.0 109:1019.0 111:1448.0 112:385.0 113:495.0 116:1737.0 117:37070.0 118:3596.0 119:1601.0 120:87.0 121:738.0 123:159.0 125:482.0 129:17441.0 130:2113.0 131:3037.0 132:17484.0 133:6436.0 134:1239.0 135:1008.0 143:1648.0 145:11762.0 146:1599.0 153:158.0 154:47.0…	11197	C08320
levoinositol	651238	432	93:362.0 95:318.0 109:1737.0 111:1893.0 123:290.0 125:748.0 137:223.0 139:541.0 143:9247.0 151:615.0 153:925.0 155:841.0 156:2635.0 167:211.0 175:539.0 177:2060.0 178:328.0 179:2128.0 180:408.0 181:767.0 183:212.0 185:274.0 190:2629.0 191:58652.0 192:11393.0 193:5540.0 194:756.0 195:232.0 197:192.0 203:1082.0 204:5811.0 213:197.0 215:867.0 217:56642.0 218:10293.0 219:4391.0 220:445.0 221:13081.0 …	892
leucine	346101	158	85:4635.0 86:3771.0 87:1723.0 88:653.0 90:216.0 92:322.0 93:257.0 94:240.0 95:264.0 96:604.0 97:648.0 98:1293.0 99:2270.0 100:16154.0 101:2483.0 102:35025.0 103:8176.0 104:1484.0 106:132.0 109:214.0 110:350.0 111:258.0 112:641.0 113:670.0 114:595.0 115:4531.0 116:6283.0 117:2966.0 118:912.0 119:1252.0 120:148.0 124:228.0 125:94.0 126:557.0 127:719.0 128:4500.0 129:1122.0 130:7269.0 131:3307.0 132…	6106	C00123
lactobionic acid	972139	204	85:5490.0 86:1801.0 87:6474.0 88:3540.0 89:15202.0 90:1571.0 91:1284.0 92:511.0 93:702.0 94:722.0 95:1950.0 96:1508.0 97:10499.0 98:1241.0 99:5119.0 100:1010.0 101:19111.0 102:23065.0 103:112675.0 104:11611.0 105:6191.0 106:675.0 107:2573.0 108:544.0 109:4156.0 110:361.0 111:4545.0 112:835.0 113:6220.0 114:1334.0 115:6537.0 116:8315.0 117:80736.0 118:8287.0 119:7214.0 120:715.0 121:701.0 122:242.…	7314	C04247
lactitol	959541	361	85:15165.0 86:3999.0 87:9771.0 88:6313.0 89:90957.0 90:7984.0 91:5304.0 92:614.0 93:862.0 94:1584.0 95:2674.0 96:1615.0 97:15793.0 98:2935.0 99:12184.0 100:25041.0 101:32274.0 102:16565.0 103:350649.0 104:34478.0 105:29796.0 106:4794.0 107:1805.0 108:900.0 109:11519.0 110:2403.0 111:9672.0 112:2642.0 113:15560.0 114:7078.0 115:12952.0 116:16047.0 117:175394.0 118:18910.0 119:17415.0 120:1844.0 12…	157355	C13542
lactic acid	215238	191	85:55.0 86:49.0 87:370.0 88:626.0 89:198.0 90:20.0 91:45.0 92:10.0 93:35.0 94:17.0 95:9.0 96:21.0 98:19.0 99:5.0 100:4.0 101:323.0 102:244.0 103:143.0 104:29.0 105:26.0 106:91.0 107:57.0 108:26.0 109:8.0 113:16.0 114:3.0 115:133.0 116:84.0 117:5872.0 118:596.0 119:296.0 120:13.0 121:8.0 122:13.0 124:8.0 127:65.0 128:3.0 129:93.0 130:160.0 131:304.0 132:69.0 133:700.0 134:8.0 135:23.0 137:1.0 142:…	612	C01432
kynurenic acid	726186	231	85:781.0 86:1357.0 87:2492.0 88:5156.0 89:8929.0 90:1258.0 91:2822.0 92:862.0 93:1829.0 94:778.0 97:206.0 98:494.0 99:2711.0 100:5342.0 101:5061.0 102:2351.0 103:4503.0 104:1702.0 105:4045.0 106:602.0 107:467.0 108:840.0 109:259.0 110:618.0 112:77.0 113:2061.0 114:5278.0 115:19413.0 116:5389.0 117:3059.0 118:859.0 119:2308.0 120:604.0 121:700.0 122:3920.0 123:620.0 124:82.0 125:88.0 126:859.0 127…	3845	C01717
isothreonic acid	489385	292	85:304.0 86:391.0 88:631.0 89:4158.0 90:414.0 91:179.0 92:233.0 93:215.0 94:45.0 96:145.0 97:116.0 98:15.0 99:816.0 100:110.0 101:2762.0 102:21122.0 103:20966.0 104:2634.0 105:1408.0 106:64.0 107:560.0 108:290.0 109:71.0 110:395.0 111:105.0 113:1032.0 114:253.0 115:1508.0 116:877.0 117:33848.0 118:3267.0 119:2907.0 120:140.0 121:96.0 122:8.0 124:18.0 125:13.0 127:531.0 128:50.0 129:6995.0 130:178…	151152	C00639
isopropylbenzene	240619	105	85:1311.0 86:399.0 87:37.0 89:437.0 90:141.0 94:100.0 99:285.0 101:380.0 104:185.0 105:66436.0 106:5251.0 107:386.0 108:70.0 110:381.0 111:454.0 112:39.0 113:344.0 114:128.0 115:417.0 120:19780.0 121:620.0 122:151.0 127:417.0 130:215.0 136:33.0 141:887.0 142:122.0 143:200.0 145:74.0 150:137.0 151:202.0 154:74.0 157:158.0 159:340.0 162:34.0 163:320.0 166:92.0 168:54.0 169:23.0 172:81.0 173:43.0 17…	7406	C14396
isomaltose	983199	160	87:1211.0 88:604.0 89:4249.0 90:267.0 91:161.0 92:118.0 93:181.0 94:152.0 95:320.0 96:360.0 97:526.0 98:240.0 100:1628.0 101:6670.0 102:1545.0 103:10592.0 104:885.0 105:2387.0 107:114.0 108:114.0 109:551.0 110:107.0 111:1453.0 112:323.0 113:908.0 115:449.0 116:1006.0 117:8267.0 118:577.0 119:1599.0 124:48.0 125:234.0 126:350.0 127:713.0 128:652.0 129:7394.0 130:2008.0 131:1916.0 132:620.0 133:609…	439193	C00252
isolinoleic acid	794629	156	85:86.0 89:23.0 90:9.0 91:413.0 92:66.0 93:532.0 94:369.0 95:762.0 96:327.0 97:211.0 98:70.0 99:59.0 105:37.0 107:233.0 108:180.0 109:276.0 110:245.0 111:42.0 113:19.0 116:129.0 117:502.0 118:8.0 121:255.0 122:97.0 123:119.0 124:74.0 129:885.0 130:22.0 131:466.0 132:62.0 135:141.0 136:134.0 137:77.0 138:55.0 139:21.0 140:49.0 141:6.0 143:57.0 145:31.0 149:59.0 150:193.0 151:29.0 152:42.0 155:43.0…	5312483
isoleucine	359251	158	85:1549.0 86:3001.0 87:645.0 88:285.0 89:271.0 90:580.0 91:64.0 92:52.0 95:58.0 96:323.0 97:189.0 98:829.0 99:977.0 100:9875.0 101:1414.0 102:3456.0 103:1535.0 104:311.0 105:134.0 111:127.0 112:440.0 113:373.0 114:1505.0 115:765.0 116:651.0 118:274.0 119:292.0 121:53.0 123:27.0 126:183.0 128:1693.0 129:920.0 130:964.0 131:1559.0 132:2068.0 133:2024.0 135:106.0 142:989.0 143:511.0 144:398.0 145:30…	6306	C00407
isocitric acid	618461	245	85:22507.0 86:7038.0 87:23867.0 88:10137.0 89:13790.0 90:2198.0 92:2000.0 93:13871.0 94:3697.0 95:21030.0 96:7761.0 97:23181.0 98:8077.0 99:89839.0 100:30906.0 101:29803.0 102:12485.0 103:40763.0 104:6985.0 106:1389.0 107:3062.0 108:1284.0 109:1319.0 110:2383.0 111:27087.0 112:4419.0 113:23650.0 114:5098.0 115:52482.0 116:22983.0 117:53973.0 118:8153.0 119:18659.0 120:2407.0 121:4118.0 122:542.0 …
inositol-4-monophosphate	845976	315	100:40.0 104:35.0 107:57.0 113:34.0 117:5.0 128:7.0 129:318.0 133:192.0 137:66.0 142:185.0 143:288.0 144:3.0 147:3716.0 148:705.0 150:3.0 151:84.0 153:82.0 155:66.0 156:40.0 158:31.0 159:5.0 163:11.0 164:91.0 166:55.0 167:35.0 168:65.0 169:49.0 173:33.0 177:50.0 178:26.0 180:12.0 181:79.0 182:9.0 183:29.0 189:11.0 190:133.0 191:543.0 192:52.0 194:70.0 195:10.0 196:25.0 201:25.0 207:133.0 209:68.0…	440043	C03546
inosine	897434	230	85:1568.0 86:780.0 87:1166.0 88:560.0 89:1904.0 91:15501.0 92:2918.0 93:6326.0 94:1647.0 95:2401.0 97:1081.0 98:220.0 99:1165.0 100:804.0 101:3341.0 102:808.0 103:15276.0 104:2320.0 105:6001.0 106:3197.0 107:1491.0 108:2478.0 109:746.0 110:1136.0 111:1921.0 112:413.0 113:1448.0 114:353.0 115:3043.0 116:2998.0 117:9407.0 118:1635.0 119:4572.0 120:1119.0 121:826.0 122:365.0 123:390.0 124:342.0 125:…	6021	C00294
indole-3-propionic acid	732249	202	87:70.0 88:158.0 89:68.0 90:41.0 91:71.0 92:64.0 95:39.0 97:42.0 98:35.0 99:26.0 100:39.0 101:366.0 102:341.0 103:158.0 105:171.0 106:49.0 107:35.0 110:22.0 112:28.0 115:425.0 116:1095.0 117:386.0 118:130.0 119:72.0 120:57.0 121:56.0 122:61.0 125:26.0 126:56.0 128:201.0 129:687.0 130:640.0 131:205.0 132:135.0 133:93.0 134:96.0 135:71.0 136:49.0 138:51.0 140:47.0 141:68.0 142:207.0 143:295.0 144:2…	3744
indole-3-acetate	684929	202	85:142.0 87:38.0 89:42.0 91:40.0 100:21.0 101:105.0 102:208.0 105:43.0 115:43.0 116:34.0 119:53.0 121:26.0 128:130.0 129:377.0 130:199.0 131:197.0 133:47.0 145:101.0 148:147.0 157:44.0 160:50.0 161:30.0 167:14.0 169:17.0 170:37.0 172:34.0 174:29.0 184:57.0 186:179.0 187:57.0 200:136.0 201:41.0 202:3519.0 203:606.0 204:162.0 217:45.0 226:14.0 228:28.0 276:55.0 319:239.0 320:67.0 321:16.0 330:17.0 …	802	C00954
ile-ile	677904	158	85:711.0 86:4373.0 87:1050.0 88:460.0 89:638.0 90:171.0 94:115.0 98:589.0 99:765.0 100:4350.0 101:1772.0 102:8162.0 103:2929.0 104:326.0 108:231.0 111:150.0 112:325.0 113:46.0 114:590.0 115:2024.0 116:3685.0 117:1164.0 118:483.0 119:273.0 120:49.0 121:81.0 122:74.0 123:54.0 126:213.0 128:1005.0 129:1401.0 130:1230.0 131:971.0 132:870.0 133:2310.0 134:453.0 135:342.0 136:87.0 137:163.0 138:42.0 13…
hydroquinone	422583	239	85:15.0 86:19.0 88:14.0 91:275.0 94:176.0 95:72.0 96:114.0 97:3.0 98:65.0 110:71.0 112:755.0 113:60.0 120:6.0 123:15.0 124:34.0 130:1.0 134:225.0 135:23.0 138:35.0 140:20.0 144:12.0 147:267.0 167:13.0 174:41.0 182:51.0 196:25.0 211:51.0 212:37.0 223:305.0 224:15.0 225:20.0 237:5.0 239:2779.0 240:576.0 241:199.0 254:1651.0 255:346.0 256:81.0 258:5.0 261:4.0 299:12.0 301:9.0 316:15.0 327:20.0 333:7…	785	C00530
hydrocinnamic acid	434422	104	87:151.0 88:97.0 89:407.0 90:38.0 91:5899.0 92:317.0 95:25.0 97:26.0 99:208.0 101:354.0 102:462.0 103:1538.0 104:16884.0 105:1908.0 106:92.0 107:102.0 108:17.0 109:55.0 111:38.0 112:47.0 114:127.0 115:166.0 116:530.0 121:73.0 122:16.0 124:42.0 125:56.0 126:15.0 129:95.0 131:794.0 132:579.0 134:87.0 135:44.0 136:59.0 138:21.0 140:28.0 141:52.0 145:107.0 146:114.0 150:22.0 151:57.0 155:54.0 156:43.…	107	C05629
homoserine	443878	218	101:66.0 102:400.0 103:4169.0 104:311.0 105:88.0 108:5.0 113:20.0 114:56.0 115:64.0 116:6.0 117:924.0 118:50.0 125:1.0 128:3071.0 129:503.0 130:734.0 131:345.0 132:149.0 133:513.0 134:269.0 135:55.0 139:3.0 140:11.0 141:19.0 145:11.0 146:159.0 147:1347.0 148:40.0 149:294.0 157:459.0 158:17.0 159:17.0 172:20.0 177:38.0 180:8.0 184:17.0 185:46.0 191:9.0 199:4.0 200:1.0 202:287.0 204:73.0 208:3.0 21…	12647	C00263
homocystine	874865	128	85:58.0 87:20.0 88:504.0 89:93.0 91:89.0 94:14.0 100:924.0 101:447.0 102:115.0 103:1568.0 104:115.0 107:34.0 108:14.0 110:41.0 112:98.0 113:23.0 114:484.0 115:132.0 116:34.0 117:946.0 118:171.0 119:35.0 126:15.0 128:10523.0 129:2584.0 130:634.0 131:361.0 132:23.0 133:451.0 134:29.0 142:4.0 143:6.0 144:24.0 145:41.0 146:130.0 147:2201.0 148:453.0 149:191.0 153:17.0 158:137.0 159:48.0 160:3354.0 16…	10010	C01817
histidine	664395	154	132:965.0 153:2576.0 154:57570.0 155:11163.0 166:1042.0 167:250.0 226:659.0 238:1978.0 239:480.0 253:84.0 254:7954.0 255:1931.0 256:779.0 257:542.0 258:37.0 266:374.0 267:124.0 299:459.0 312:23.0 328:161.0 330:104.0 355:85.0 356:618.0 357:289.0 371:225.0 372:23.0 420:9.0 435:44.0 436:68.0	6274	C00135
hippuric acid	636836	206	85:355.0 86:1401.0 87:1382.0 88:720.0 89:2667.0 90:839.0 91:697.0 92:138.0 93:313.0 94:13.0 95:8.0 96:554.0 98:22.0 99:109.0 100:758.0 101:1108.0 102:859.0 103:7141.0 104:2047.0 105:45958.0 106:3596.0 107:250.0 108:20.0 109:99.0 111:43.0 112:67.0 113:499.0 114:298.0 115:65.0 116:2644.0 117:6621.0 118:1589.0 119:549.0 120:129.0 121:365.0 126:116.0 128:248.0 129:256.0 130:294.0 131:953.0 132:464.0 …	464	C01586
guanosine	957445	324	85:3730.0 86:6111.0 87:6461.0 88:1183.0 89:20272.0 90:1215.0 92:726.0 97:12441.0 98:5083.0 99:33446.0 100:9239.0 101:30640.0 102:3188.0 103:241653.0 104:22140.0 105:10423.0 106:801.0 107:933.0 109:935.0 110:3275.0 111:12688.0 112:3363.0 113:14407.0 114:2874.0 115:59667.0 116:14000.0 117:46098.0 118:5769.0 119:7215.0 120:950.0 122:433.0 123:1322.0 124:1959.0 125:4378.0 126:5262.0 127:8454.0 129:59…	6802	C00387
guanine	744307	352	85:485.0 86:288.0 87:42.0 89:317.0 95:86.0 98:175.0 99:1474.0 100:782.0 101:980.0 102:75.0 103:1581.0 104:106.0 105:14.0 110:49.0 111:272.0 112:15.0 113:289.0 114:183.0 115:231.0 116:930.0 117:753.0 118:116.0 119:40.0 122:16.0 124:27.0 125:94.0 126:14.0 127:102.0 128:117.0 129:1922.0 130:538.0 131:1046.0 132:378.0 133:1248.0 135:247.0 137:42.0 138:19.0 139:86.0 140:23.0 141:220.0 142:118.0 143:24…	764	C00242
glycyl-proline	691662	174	86:110410.0 87:18469.0 88:5410.0 89:305.0 90:1180.0 92:179.0 94:904.0 96:3134.0 97:1552.0 98:8378.0 99:3530.0 100:58649.0 101:13921.0 102:20729.0 103:27199.0 104:2954.0 105:2138.0 106:253.0 108:417.0 109:4375.0 110:4363.0 111:2428.0 112:4354.0 113:786.0 114:12608.0 115:9291.0 117:36584.0 118:4942.0 119:5447.0 120:1680.0 121:108.0 123:274.0 124:1428.0 125:1183.0 126:3900.0 127:636.0 128:7596.0 129…	3013625
glycyl tyrosine	922071	174	86:1091.0 95:27.0 100:203.0 114:27.0 118:36.0 130:89.0 146:117.0 158:36.0 160:9.0 161:13.0 164:41.0 172:46.0 173:8.0 174:4074.0 175:790.0 176:566.0 177:154.0 178:80.0 179:390.0 180:59.0 187:56.0 201:14.0 213:11.0 214:2.0 215:4.0 220:8.0 229:36.0 232:2.0 233:8.0 234:5.0 250:22.0 256:4.0 262:13.0 274:1.0 275:6.0 284:3.0 291:12.0 293:47.0 294:16.0 307:5.0 308:299.0 309:83.0 310:55.0 311:34.0 312:4.0…	92829
glycolic acid	227409	177	86:54.0 87:18.0 88:223.0 91:17.0 95:5.0 99:3.0 100:52.0 101:27.0 102:2371.0 103:259.0 107:421.0 108:12.0 110:254.0 111:4.0 116:138.0 117:797.0 118:232.0 119:36.0 120:30.0 128:19.0 129:67.0 130:218.0 131:416.0 132:203.0 133:578.0 134:528.0 135:212.0 145:22.0 146:20.0 147:5456.0 148:881.0 149:494.0 159:3.0 161:210.0 162:6.0 173:956.0 174:58.0 175:18.0 177:675.0 178:165.0 179:2.0 184:133.0 185:18.0 …	757	C00160
glycine	367302	248	85:7375.0 86:102964.0 87:10941.0 88:5748.0 89:4043.0 90:6908.0 91:11080.0 92:1367.0 93:1008.0 94:673.0 95:1058.0 96:860.0 97:1416.0 98:1026.0 99:1963.0 100:52367.0 101:10708.0 102:7699.0 103:11806.0 104:1936.0 105:5191.0 106:48288.0 108:1090.0 109:882.0 110:19898.0 111:2479.0 112:728.0 113:2452.0 114:2072.0 115:3238.0 116:4974.0 117:13369.0 118:4525.0 119:4018.0 120:813.0 121:1038.0 122:891.0 123…	5257127	C00037
glycerol-alpha-phosphate	593299	357	87:8694.0 88:4191.0 89:11433.0 91:1884.0 92:79.0 93:566.0 94:275.0 101:102101.0 102:12242.0 103:100742.0 104:10244.0 105:10029.0 106:1478.0 107:3362.0 108:394.0 109:1271.0 114:1073.0 115:21169.0 116:22830.0 117:21094.0 118:3210.0 119:10846.0 120:1726.0 121:5718.0 122:528.0 123:2359.0 124:280.0 129:67176.0 130:12007.0 131:50454.0 132:6337.0 133:92102.0 134:12770.0 135:27101.0 136:3144.0 137:9042.0…	754	C03189
glycerol-3-galactoside	800205	204	85:119.0 86:50.0 88:92.0 89:704.0 90:63.0 97:170.0 99:209.0 101:1588.0 102:180.0 103:7466.0 104:638.0 105:274.0 113:140.0 114:16.0 115:228.0 116:505.0 117:2068.0 118:19.0 119:111.0 129:3086.0 130:248.0 131:1536.0 132:221.0 133:1744.0 135:112.0 136:31.0 141:23.0 143:419.0 144:45.0 147:6254.0 148:466.0 149:464.0 150:25.0 158:13.0 159:168.0 169:405.0 172:18.0 175:156.0 189:502.0 190:237.0 191:1005.0…	16048618	C05401
glycerol	344466	205	85:1069.0 86:1979.0 87:2157.0 88:1086.0 89:5466.0 90:494.0 91:283.0 94:134.0 97:170.0 99:483.0 100:547.0 101:7688.0 102:1229.0 103:30772.0 104:2994.0 105:1697.0 106:143.0 108:135.0 109:140.0 111:130.0 112:89.0 113:993.0 114:232.0 115:2539.0 116:2329.0 117:35562.0 118:3659.0 119:3831.0 120:444.0 121:441.0 122:107.0 123:185.0 124:113.0 128:225.0 129:5116.0 130:612.0 131:6207.0 132:1094.0 133:25238.…	753	C00116
glyceric acid	377495	189	87:199.0 89:698.0 90:111.0 93:56.0 98:33.0 99:176.0 100:63.0 101:1315.0 102:3672.0 103:4054.0 104:371.0 105:293.0 106:106.0 107:60.0 108:48.0 113:36.0 114:94.0 115:261.0 116:366.0 117:2480.0 119:409.0 122:34.0 130:941.0 131:1036.0 133:4658.0 135:416.0 142:23.0 147:8908.0 148:1388.0 149:813.0 157:22.0 158:22.0 159:33.0 161:42.0 162:30.0 163:86.0 166:42.0 175:382.0 176:31.0 177:220.0 189:3993.0 190…	439194	C00258
glutaric acid	421596	261	85:4857.0 86:408.0 87:632.0 88:1429.0 89:752.0 92:72.0 93:162.0 94:11.0 95:581.0 97:15164.0 98:1176.0 99:2227.0 101:4169.0 102:981.0 103:27.0 106:67.0 107:367.0 110:432.0 111:140.0 113:709.0 114:83.0 115:2230.0 116:9480.0 117:5385.0 118:622.0 119:88.0 123:1269.0 124:368.0 126:294.0 127:328.0 128:231.0 129:14698.0 130:6115.0 131:3690.0 132:878.0 133:5237.0 138:106.0 140:284.0 141:16.0 142:59.0 143…	743	C00489
glutamine	600000	156	86:1008.0 87:256.0 88:222.0 90:245.0 94:189.0 96:280.0 97:328.0 98:717.0 100:3469.0 101:366.0 102:313.0 104:214.0 107:149.0 112:1011.0 113:678.0 114:1746.0 116:2134.0 118:20.0 119:321.0 121:86.0 126:499.0 128:4093.0 131:1699.0 132:1288.0 133:2351.0 139:1107.0 140:1327.0 141:56.0 142:377.0 144:424.0 145:1566.0 147:10332.0 148:1224.0 149:833.0 150:22.0 155:12949.0 156:35859.0 157:2758.0 158:1324.0 …	5961	C00064
glutamic acid	529100	246	85:1143.0 86:983.0 87:725.0 88:453.0 89:313.0 90:36.0 91:51.0 95:189.0 96:269.0 97:224.0 98:467.0 99:626.0 100:5243.0 101:1252.0 102:493.0 103:1043.0 104:79.0 105:259.0 108:335.0 109:58.0 110:448.0 111:44.0 112:737.0 113:669.0 114:1398.0 115:911.0 116:669.0 117:712.0 118:217.0 119:303.0 120:26.0 122:179.0 123:41.0 125:90.0 126:202.0 127:190.0 128:17149.0 129:3445.0 130:1476.0 131:1330.0 132:969.0…	33032	C00025
glucose-6-phosphate	808788	387	85:5344.0 86:4973.0 87:3875.0 88:1564.0 89:27862.0 90:2608.0 91:2035.0 92:223.0 93:363.0 94:331.0 95:327.0 96:1058.0 97:1423.0 98:1289.0 99:4317.0 100:8178.0 101:29963.0 102:7778.0 103:23328.0 104:2845.0 105:16740.0 106:2260.0 107:1720.0 109:530.0 110:954.0 111:2033.0 112:1794.0 113:4192.0 114:7313.0 115:7360.0 116:11084.0 117:11837.0 118:1943.0 119:4329.0 120:670.0 121:2026.0 122:274.0 123:786.0…	5958	C00092
glucose-1-phosphate	597071	217	109:205.0 122:68.0 129:4600.0 133:7138.0 134:1131.0 135:846.0 147:23317.0 149:2978.0 169:684.0 182:51.0 185:16.0 191:2374.0 203:1251.0 208:13.0 209:212.0 217:54427.0 218:15599.0 219:5988.0 220:998.0 222:106.0 230:73.0 231:434.0 232:4671.0 233:1453.0 234:392.0 241:322.0 242:193.0 247:70.0 255:297.0 257:334.0 262:72.0 280:196.0 285:122.0 290:8.0 291:94.0 294:204.0 295:264.0 296:153.0 302:10.0 304:1…	65533	C00103
glucose	680899	217	85:126.0 86:88.0 87:341.0 88:181.0 89:3107.0 90:197.0 91:200.0 98:117.0 100:442.0 101:825.0 102:535.0 103:4868.0 104:460.0 105:358.0 109:147.0 110:59.0 111:262.0 112:83.0 114:193.0 115:550.0 116:498.0 117:2324.0 118:329.0 119:437.0 120:47.0 121:26.0 123:28.0 126:108.0 128:203.0 129:3926.0 132:251.0 133:592.0 135:206.0 137:31.0 139:80.0 141:38.0 142:358.0 143:713.0 144:157.0 145:278.0 146:136.0 14…	64689	C00221
gluconic acid lactone	645815	220	87:376.0 89:418.0 91:200.0 93:213.0 94:7.0 95:277.0 97:419.0 98:28.0 99:247.0 100:286.0 101:1266.0 102:1454.0 103:3165.0 104:660.0 105:405.0 106:2.0 107:9.0 109:98.0 111:303.0 112:10.0 113:395.0 115:310.0 117:3173.0 118:208.0 119:432.0 120:76.0 121:161.0 122:35.0 123:45.0 125:72.0 127:87.0 128:55.0 129:13415.0 130:2506.0 131:1543.0 132:118.0 133:3838.0 134:325.0 135:258.0 136:14.0 137:2.0 138:26.…	7027	C00198
gluconic acid	693148	333	87:39.0 89:155.0 99:15.0 100:306.0 101:268.0 102:393.0 103:2729.0 104:264.0 105:196.0 109:2.0 111:2.0 113:144.0 116:8.0 117:1117.0 118:12.0 127:30.0 129:1186.0 130:285.0 131:546.0 132:183.0 133:997.0 134:13.0 137:1.0 139:7.0 140:38.0 141:4.0 142:28.0 143:746.0 144:263.0 145:25.0 147:6161.0 148:1144.0 149:642.0 150:39.0 151:46.0 153:74.0 154:66.0 155:3.0 157:599.0 159:89.0 160:27.0 161:88.0 164:14…	6857417	C00800
glucoheptulose	828606	217	85:139.0 86:13.0 89:1593.0 91:2.0 94:55.0 97:1692.0 98:126.0 99:121.0 100:313.0 101:365.0 103:5867.0 104:480.0 105:349.0 109:19.0 111:2.0 114:1800.0 115:154.0 116:242.0 117:2040.0 118:246.0 119:195.0 120:35.0 122:30.0 128:61.0 129:1591.0 130:174.0 131:183.0 133:1318.0 134:156.0 136:15.0 141:68.0 142:187.0 143:391.0 144:75.0 147:6372.0 148:889.0 149:623.0 152:13.0 154:11.0 156:61.0 157:517.0 158:1…	5459879	C02076
galactose-6-phosphate	828102	387	85:352.0 86:18.0 87:173.0 88:29.0 89:238.0 90:3.0 95:35.0 97:215.0 98:44.0 99:408.0 100:111.0 101:1564.0 102:235.0 103:2611.0 104:160.0 105:125.0 107:126.0 108:137.0 109:343.0 111:347.0 112:25.0 113:1282.0 114:117.0 115:510.0 116:778.0 117:1716.0 118:101.0 119:265.0 120:13.0 121:88.0 125:45.0 127:291.0 128:9.0 129:11377.0 130:1380.0 131:1525.0 132:194.0 133:3384.0 134:381.0 135:599.0 136:15.0 137…	439404	C01113
galactonic acid	690882	292	85:918.0 86:238.0 87:865.0 88:630.0 89:3376.0 90:737.0 91:316.0 95:57.0 96:68.0 97:1011.0 98:413.0 99:1406.0 100:448.0 101:4514.0 102:3806.0 103:26292.0 104:2417.0 105:1403.0 106:36.0 107:255.0 108:13.0 109:160.0 110:149.0 111:353.0 112:80.0 113:956.0 114:440.0 115:1587.0 116:1106.0 117:12863.0 118:1333.0 119:1189.0 124:209.0 125:121.0 126:8.0 127:610.0 128:752.0 129:11296.0 130:3317.0 131:4665.0…	128869	C00880
galactitol	669079	319	85:369.0 86:196.0 87:1.0 88:484.0 89:1920.0 90:267.0 91:81.0 92:98.0 96:28.0 97:404.0 98:135.0 99:704.0 100:30.0 101:1474.0 102:211.0 103:16349.0 104:1773.0 105:733.0 106:67.0 107:210.0 108:70.0 109:20.0 110:52.0 111:280.0 112:158.0 113:398.0 114:150.0 115:494.0 116:897.0 117:7258.0 118:718.0 119:703.0 121:10.0 122:38.0 123:23.0 125:57.0 127:137.0 128:157.0 129:4680.0 130:738.0 131:2077.0 132:376…	5460044	C01507
galactinol	1017580	204	85:17.0 86:36.0 87:46.0 88:20.0 97:9.0 99:36.0 101:68.0 102:47.0 103:1462.0 104:144.0 105:69.0 111:44.0 116:13.0 117:137.0 118:2.0 122:4.0 124:26.0 125:24.0 129:1340.0 130:121.0 131:155.0 133:138.0 136:13.0 139:5.0 140:38.0 142:58.0 143:185.0 144:24.0 147:1783.0 148:114.0 149:219.0 153:11.0 154:30.0 155:123.0 156:92.0 157:109.0 158:4.0 159:4.0 161:42.0 163:14.0 164:29.0 165:10.0 168:5.0 169:376.0…	11727586	C01235
fumaric acid	390775	245	85:548.0 86:69.0 87:80.0 91:65.0 95:3.0 98:3.0 99:1019.0 100:367.0 101:132.0 102:16.0 106:51.0 108:90.0 109:6.0 110:342.0 111:15.0 112:22.0 113:317.0 114:50.0 115:339.0 117:96.0 118:146.0 123:15.0 124:26.0 126:329.0 128:72.0 130:753.0 131:100.0 132:16.0 133:591.0 135:211.0 136:56.0 140:10.0 141:129.0 142:57.0 143:926.0 144:124.0 146:48.0 147:5175.0 148:610.0 149:671.0 151:31.0 152:3.0 153:7.0 154…	444972	C00122
fucose	578299	160	85:191.0 89:328.0 91:5.0 98:6.0 100:250.0 101:182.0 103:132.0 105:64.0 107:33.0 117:5349.0 118:423.0 119:197.0 127:28.0 129:429.0 130:344.0 131:248.0 133:363.0 134:138.0 143:112.0 147:658.0 148:60.0 159:12.0 160:926.0 161:309.0 162:4.0 171:31.0 174:36.0 189:39.0 191:27.0 204:79.0 205:9.0 206:19.0 217:28.0 219:124.0 223:10.0 231:37.0 233:151.0 235:13.0 277:238.0 278:54.0 293:13.0 299:12.0 321:80.0…	439650	C02095
fructose-6-phosphate	804279	315	85:175.0 86:55.0 87:366.0 88:157.0 89:2236.0 90:436.0 92:4.0 94:18.0 96:197.0 98:32.0 99:369.0 100:408.0 101:1519.0 102:775.0 103:257.0 104:1131.0 105:281.0 106:108.0 109:60.0 111:305.0 113:195.0 114:242.0 115:86.0 116:26.0 117:911.0 118:370.0 120:83.0 121:101.0 122:34.0 124:89.0 126:163.0 128:84.0 129:4295.0 130:1211.0 131:850.0 132:289.0 133:2271.0 134:314.0 135:693.0 136:141.0 137:22.0 138:85.…	440641	C05345
fructose	639442	307	85:1065.0 86:372.0 87:1570.0 88:1347.0 89:11886.0 90:1027.0 91:450.0 94:125.0 95:108.0 96:150.0 97:341.0 98:337.0 99:854.0 100:2150.0 101:3537.0 102:951.0 103:87115.0 104:8453.0 105:4107.0 106:219.0 110:160.0 111:332.0 112:91.0 113:824.0 114:1370.0 115:1277.0 116:899.0 117:11742.0 118:1067.0 119:1473.0 120:185.0 121:95.0 124:47.0 125:43.0 126:175.0 127:390.0 129:7908.0 130:1485.0 131:4620.0 132:6…	439709	C02336
ferulic acid	732779	338	85:35.0 86:52.0 87:36.0 88:252.0 89:926.0 90:120.0 91:235.0 92:43.0 93:27.0 94:29.0 95:40.0 97:6.0 98:21.0 99:29.0 101:30.0 102:222.0 103:196.0 104:38.0 105:67.0 106:8.0 107:131.0 109:38.0 110:53.0 111:14.0 112:24.0 114:2.0 115:318.0 116:103.0 117:412.0 118:150.0 119:161.0 120:2.0 121:50.0 122:3.0 123:12.0 125:13.0 126:30.0 127:39.0 128:15.0 129:111.0 130:123.0 131:114.0 132:24.0 133:221.0 134:13…	445858	C01494
ethanolamine	343800	174	85:17544.0 86:175868.0 87:37978.0 88:16848.0 89:41209.0 90:4709.0 91:10643.0 92:1773.0 93:2745.0 94:638.0 95:902.0 96:1260.0 97:1477.0 98:2978.0 99:7231.0 100:169810.0 101:52380.0 102:24044.0 103:172854.0 104:24239.0 105:38562.0 106:5669.0 107:15911.0 108:1840.0 109:5126.0 110:2504.0 111:841.0 112:951.0 113:9857.0 114:19793.0 115:72673.0 116:28088.0 117:182126.0 118:22232.0 119:55318.0 120:8272.0…	700	C00189
erythrose	443306	205	85:252.0 86:309.0 87:286.0 88:262.0 89:3396.0 90:347.0 98:95.0 99:207.0 100:1047.0 101:1152.0 102:512.0 103:2966.0 104:321.0 105:570.0 111:37.0 112:126.0 113:92.0 114:259.0 115:522.0 116:243.0 117:8801.0 118:811.0 119:677.0 120:43.0 121:19.0 125:24.0 126:85.0 127:101.0 128:90.0 129:712.0 130:1223.0 131:821.0 132:198.0 133:2835.0 134:401.0 135:233.0 140:40.0 141:30.0 142:111.0 143:111.0 144:41.0 1…	439574	C01796
erythronic acid lactone	407495	247	85:740.0 87:3579.0 88:246.0 89:932.0 90:92.0 94:99.0 95:54.0 96:32.0 97:5.0 99:977.0 101:9109.0 102:4849.0 103:6518.0 104:607.0 105:399.0 106:72.0 110:101.0 111:218.0 112:66.0 113:544.0 114:12.0 115:863.0 116:4791.0 117:12.0 118:116.0 119:763.0 120:15.0 121:13.0 122:10.0 123:4.0 124:2.0 125:6.0 126:181.0 129:2421.0 130:1157.0 131:4670.0 132:1087.0 133:3217.0 134:1524.0 135:43.0 136:53.0 137:10.0 …	5325915	C02341
erythritol	471922	217	86:57.0 87:443.0 89:682.0 90:92.0 99:480.0 100:41.0 101:1823.0 103:7046.0 104:676.0 105:300.0 106:59.0 109:27.0 111:45.0 113:474.0 115:473.0 116:1861.0 117:6123.0 118:476.0 119:295.0 127:453.0 129:1559.0 130:129.0 131:448.0 133:1902.0 134:216.0 144:53.0 147:9776.0 148:785.0 149:656.0 158:25.0 159:8.0 163:98.0 169:60.0 174:40.0 175:153.0 176:58.0 177:60.0 183:21.0 189:1255.0 190:194.0 191:893.0 19…	222285	C00503
enterolactone	985432	180	85:59.0 89:402.0 90:257.0 91:443.0 92:32.0 95:145.0 98:40.0 99:39.0 101:77.0 103:607.0 104:90.0 105:790.0 107:158.0 109:77.0 111:54.0 112:32.0 113:46.0 114:90.0 115:561.0 116:166.0 117:306.0 118:35.0 120:33.0 121:114.0 123:67.0 127:134.0 129:377.0 130:58.0 132:83.0 133:217.0 135:264.0 137:42.0 144:22.0 145:53.0 147:623.0 149:785.0 150:169.0 151:189.0 152:57.0 155:74.0 157:52.0 159:147.0 161:158.0…	114739	C18165
dodecanol	507619	243	85:402.0 86:5.0 87:55.0 88:22.0 89:1221.0 90:28.0 91:164.0 97:1064.0 98:48.0 99:290.0 101:655.0 102:50.0 103:1071.0 104:12.0 105:2.0 107:23.0 110:75.0 111:463.0 113:15.0 115:147.0 116:5.0 117:2.0 119:2.0 124:1.0 125:24.0 127:111.0 129:13.0 130:11.0 132:11.0 133:6.0 143:5.0 147:15.0 166:1.0 171:74.0 175:5.0 185:1.0 188:2.0 189:11.0 190:4.0 191:1.0 220:259.0 221:14.0 223:3.0 243:1615.0 244:323.0 24…	8193	C02277
dihydroxymalonic acid	443241	307	85:83.0 86:36.0 87:168.0 88:47.0 89:47.0 90:17.0 91:17.0 92:16.0 93:91.0 94:22.0 95:68.0 97:29.0 98:35.0 99:51.0 101:21.0 102:41.0 103:212.0 104:45.0 105:111.0 107:97.0 108:53.0 110:51.0 111:8.0 112:2.0 113:40.0 114:4.0 115:192.0 116:67.0 117:857.0 118:105.0 119:139.0 120:41.0 121:23.0 123:10.0 125:23.0 126:134.0 127:95.0 129:50.0 130:137.0 131:1355.0 132:300.0 133:983.0 134:162.0 135:76.0 136:22…	68412
dihydroxyacetone	332120	89	85:347.0 86:296.0 87:242.0 88:356.0 89:3561.0 90:168.0 97:34.0 98:98.0 99:129.0 100:1180.0 101:141.0 102:427.0 103:3726.0 104:261.0 105:358.0 110:95.0 111:8.0 114:1204.0 115:134.0 116:33.0 117:58.0 119:160.0 120:2.0 121:18.0 128:42.0 130:6.0 131:151.0 133:1424.0 134:167.0 135:46.0 136:7.0 139:4.0 142:708.0 143:3.0 147:3616.0 148:459.0 149:251.0 150:1.0 151:34.0 152:3.0 154:4.0 157:51.0 158:20.0 1…	670	C00184
dihydro-3-coumaric acid	582960	192	85:6652.0 86:1183.0 89:25089.0 90:7183.0 92:2449.0 94:1610.0 95:11242.0 99:2823.0 100:3400.0 101:5397.0 102:9116.0 103:30006.0 104:7900.0 105:36716.0 106:3271.0 107:992.0 108:431.0 109:2781.0 113:795.0 115:14122.0 116:5401.0 117:72622.0 118:8301.0 119:9858.0 120:2712.0 121:6202.0 122:325.0 123:1296.0 127:2337.0 128:2864.0 129:10632.0 130:3262.0 131:18239.0 132:2511.0 133:18972.0 134:3697.0 135:20…	91	C11457
digalacturonic acid	980132	169	85:2056.0 86:960.0 87:1666.0 88:817.0 89:10554.0 90:849.0 91:761.0 92:358.0 93:733.0 94:318.0 95:1065.0 96:1003.0 97:620.0 98:439.0 99:2181.0 100:2220.0 101:4245.0 102:3597.0 103:10746.0 104:1313.0 105:4236.0 106:368.0 107:335.0 108:96.0 109:225.0 110:226.0 111:990.0 112:366.0 113:1400.0 114:1494.0 115:3537.0 116:2670.0 117:6646.0 118:818.0 119:1770.0 120:244.0 121:416.0 122:219.0 123:428.0 124:1…	439694	C02273
deoxycholic acid	1106875	255	85:547.0 86:120.0 87:216.0 88:121.0 89:518.0 91:4875.0 92:464.0 93:4870.0 94:631.0 95:3302.0 96:180.0 97:350.0 99:223.0 101:665.0 102:68.0 103:871.0 104:157.0 105:4838.0 106:564.0 107:3674.0 108:368.0 109:1502.0 110:117.0 111:115.0 113:193.0 114:61.0 115:649.0 116:930.0 117:5273.0 118:557.0 119:2667.0 120:495.0 121:1582.0 122:437.0 123:268.0 124:85.0 125:104.0 127:277.0 128:386.0 129:5214.0 130:6…	222528	C04483
dehydroascorbic acid	633423	173	85:4938.0 86:2632.0 87:3842.0 88:1599.0 89:36445.0 90:4196.0 91:3962.0 92:500.0 94:671.0 95:633.0 96:448.0 97:1730.0 98:1823.0 99:5999.0 100:7321.0 101:16741.0 102:6187.0 103:11081.0 104:1207.0 105:674.0 106:1178.0 108:899.0 109:458.0 110:290.0 111:2948.0 112:1836.0 113:6752.0 114:2900.0 115:4370.0 116:6371.0 117:18187.0 118:3044.0 119:4528.0 120:1247.0 121:273.0 124:120.0 126:1913.0 127:3252.0 1…	440667	C05422
D-erythro-sphingosine	859500	204	100:421.0 114:218.0 116:303.0 128:133.0 129:310.0 130:24.0 147:380.0 155:21.0 188:166.0 202:115.0 204:5513.0 205:732.0 206:427.0 223:20.0 345:29.0	5280335	C00319
cytosin	486724	254	85:305.0 86:945.0 88:631.0 89:66.0 91:93.0 92:12.0 93:60.0 94:50.0 95:688.0 96:493.0 97:996.0 98:12707.0 99:1818.0 100:5096.0 101:1193.0 102:433.0 103:101.0 104:99.0 105:431.0 106:204.0 107:67.0 108:20.0 109:92.0 110:178.0 111:229.0 112:504.0 113:1713.0 114:980.0 115:589.0 116:686.0 117:327.0 118:47.0 120:75.0 123:207.0 124:149.0 125:2555.0 126:219.0 127:121.0 128:47.0 129:459.0 130:1719.0 131:51…	597	C00380
cytidine-5-monophosphate	700635	243	85:144.0 86:125.0 87:68.0 95:74.0 97:27.0 99:140.0 100:73.0 101:52.0 102:63.0 103:170.0 105:12.0 107:4.0 111:73.0 113:108.0 114:60.0 115:113.0 116:36.0 117:50.0 119:18.0 121:11.0 123:12.0 125:20.0 129:308.0 130:71.0 131:47.0 133:687.0 135:189.0 137:50.0 140:12.0 141:91.0 142:23.0 143:12.0 144:18.0 147:1244.0 148:217.0 149:105.0 151:75.0 152:6.0 153:132.0 154:7.0 157:15.0 162:14.0 164:23.0 167:29.…	6131	C00055
cytidine	934269	223	86:146.0 94:21.0 95:87.0 97:71.0 98:385.0 100:784.0 101:421.0 102:105.0 103:633.0 111:31.0 112:64.0 113:120.0 115:88.0 117:263.0 119:64.0 122:57.0 123:33.0 124:21.0 125:172.0 127:78.0 129:396.0 130:61.0 133:470.0 134:55.0 135:45.0 140:41.0 141:67.0 142:46.0 143:139.0 145:99.0 147:1793.0 148:178.0 149:45.0 151:48.0 152:91.0 153:72.0 163:25.0 166:62.0 167:349.0 168:863.0 169:407.0 170:222.0 172:17.…
cystine	804619	218	85:108.0 86:247.0 87:139.0 88:76.0 89:69.0 91:149.0 92:44.0 93:30.0 95:38.0 98:79.0 99:84.0 100:3048.0 101:429.0 102:207.0 103:131.0 104:31.0 109:39.0 111:37.0 114:248.0 115:750.0 116:370.0 117:152.0 118:99.0 119:32.0 120:118.0 121:41.0 122:20.0 128:86.0 129:101.0 130:257.0 131:402.0 132:617.0 133:343.0 134:123.0 135:57.0 143:27.0 144:115.0 145:43.0 146:3584.0 147:1813.0 148:1380.0 149:261.0 156:…	595	C01420
cysteine	500158	220	86:175.0 90:83.0 91:341.0 97:81.0 98:68.0 100:3118.0 101:289.0 102:126.0 103:157.0 104:40.0 106:71.0 111:61.0 112:46.0 113:48.0 115:193.0 116:681.0 117:121.0 119:107.0 120:61.0 130:238.0 132:808.0 133:307.0 135:39.0 146:182.0 147:1274.0 149:187.0 163:84.0 172:22.0 204:108.0 217:15.0 218:2544.0 219:362.0 220:2803.0 221:383.0 222:297.0 223:28.0 231:29.0 232:38.0 262:21.0 287:23.0 301:27.0 304:25.0 …	5862	C00097
cystathionine	772979	218	86:547.0 87:334.0 88:926.0 89:73.0 90:116.0 91:198.0 93:86.0 94:37.0 98:251.0 99:32.0 100:5732.0 101:861.0 102:512.0 103:716.0 104:72.0 112:254.0 113:42.0 114:1175.0 115:801.0 116:742.0 117:451.0 118:209.0 119:133.0 126:208.0 128:12851.0 129:1939.0 130:1180.0 131:791.0 132:939.0 133:917.0 134:198.0 135:73.0 138:192.0 142:46.0 143:41.0 144:122.0 145:63.0 146:194.0 147:5218.0 148:1466.0 149:599.0 1…	439258	C02291
cyanoalanine	404807	141	86:1241.0 88:94.0 89:166.0 90:394.0 91:1170.0 94:55.0 95:85.0 96:6.0 97:265.0 98:1353.0 99:179.0 100:4140.0 101:369.0 102:641.0 103:2034.0 104:258.0 106:65.0 107:4456.0 108:489.0 109:498.0 110:1469.0 111:245.0 112:325.0 113:38.0 114:1063.0 115:472.0 116:337.0 118:1446.0 119:282.0 120:39.0 122:52.0 125:199.0 126:273.0 128:1168.0 129:240.0 130:2245.0 132:421.0 133:293.0 134:1843.0 136:161.0 138:37.…	18647689
creatine	502071	115	85:5115.0 86:10981.0 87:3173.0 88:1620.0 89:1645.0 90:898.0 91:739.0 92:601.0 93:1030.0 94:2161.0 96:1066.0 97:830.0 98:1771.0 99:6398.0 100:44917.0 101:7555.0 102:2579.0 103:5585.0 104:2067.0 105:1874.0 106:489.0 107:307.0 108:234.0 109:195.0 110:1456.0 111:1050.0 112:1252.0 113:2993.0 114:12007.0 115:109751.0 116:56797.0 117:10479.0 118:944.0 119:731.0 122:496.0 123:134.0 124:390.0 125:432.0 12…	586	C00300
conduritol-beta-expoxide	701723	318	85:102.0 86:7.0 88:11.0 93:17.0 95:84.0 99:141.0 100:46.0 101:367.0 102:34.0 103:1909.0 104:100.0 105:120.0 108:7.0 109:85.0 111:59.0 113:534.0 114:36.0 115:64.0 116:86.0 124:61.0 125:26.0 128:2.0 129:2049.0 130:323.0 131:745.0 132:109.0 133:2107.0 134:288.0 135:95.0 137:15.0 139:24.0 140:14.0 141:27.0 142:65.0 143:754.0 144:15.0 145:6.0 147:8476.0 148:1285.0 149:919.0 150:18.0 156:38.0 157:286.0…	9989541
citrulline	623406	157	85:79213.0 86:74969.0 87:30997.0 88:8614.0 90:46945.0 91:9503.0 92:2336.0 95:14494.0 96:8895.0 97:16963.0 98:55840.0 99:174314.0 100:257600.0 101:55136.0 103:40667.0 104:9074.0 105:7201.0 106:1278.0 107:428.0 109:1465.0 110:8140.0 111:10250.0 112:27469.0 113:41523.0 114:50954.0 115:123677.0 121:10654.0 122:6379.0 123:3476.0 124:9802.0 125:23877.0 126:25572.0 127:108342.0 128:72047.0 129:47370.0 1…	9750	C00327
citric acid	615341	273	85:2393.0 86:978.0 87:2429.0 88:1804.0 89:1356.0 90:269.0 91:265.0 92:123.0 93:1479.0 94:388.0 95:3177.0 96:317.0 97:3468.0 98:1136.0 99:10581.0 100:1312.0 101:3988.0 102:873.0 103:4853.0 104:705.0 105:1579.0 106:439.0 107:609.0 108:188.0 109:207.0 110:271.0 111:6132.0 112:678.0 113:1528.0 114:581.0 115:12445.0 116:5413.0 117:10497.0 118:1457.0 119:2797.0 120:408.0 121:459.0 122:64.0 123:190.0 12…	311	C00158
citramalic acid	456203	247	85:1091.0 86:111.0 98:257.0 99:18.0 100:60.0 101:12.0 110:204.0 113:1.0 114:49.0 115:1851.0 116:213.0 117:396.0 130:232.0 131:61.0 132:133.0 133:455.0 134:36.0 142:43.0 143:196.0 145:620.0 147:3368.0 148:292.0 149:356.0 157:133.0 163:393.0 172:749.0 173:94.0 184:92.0 185:314.0 189:130.0 190:22.0 203:434.0 204:37.0 205:70.0 214:79.0 215:43.0 217:200.0 221:78.0 222:7.0 230:23.0 231:379.0 232:100.0 …	1081	C00815
cis-gondoic acid	847372	367	85:2318.0 89:1537.0 91:1953.0 92:494.0 93:1867.0 94:1814.0 95:6984.0 96:10449.0 97:6552.0 98:6703.0 99:1435.0 105:1710.0 106:308.0 107:1454.0 108:883.0 109:3479.0 110:3575.0 111:2492.0 112:1073.0 113:314.0 117:29549.0 118:2998.0 119:2252.0 120:341.0 121:1361.0 122:447.0 123:2047.0 124:1355.0 125:876.0 126:132.0 127:401.0 129:20607.0 130:2301.0 131:4009.0 132:4647.0 133:2381.0 134:1003.0 135:968.0…	5282768	C16526
cholesterol	1146804	129	85:43197.0 86:4566.0 87:10037.0 88:3391.0 89:30807.0 90:5980.0 91:344016.0 92:52402.0 93:244235.0 94:43671.0 95:314582.0 96:29286.0 97:61887.0 98:6869.0 99:20440.0 100:2270.0 101:35215.0 102:9701.0 103:37783.0 104:17379.0 105:286405.0 106:54605.0 107:221022.0 108:41222.0 109:119838.0 110:15945.0 111:40878.0 112:86.0 113:10455.0 114:511.0 115:66540.0 116:31952.0 117:107556.0 118:34551.0 119:216301…	5997	C00187
chenodeoxycholic acid	1114867	255	85:6651.0 86:1341.0 88:1179.0 89:5004.0 90:918.0 91:38728.0 92:6733.0 93:52484.0 94:12378.0 95:48804.0 96:3708.0 97:4202.0 98:989.0 99:2877.0 100:205.0 101:10363.0 102:1883.0 103:9068.0 104:1731.0 105:48295.0 106:10513.0 107:45502.0 108:8796.0 109:20093.0 110:3001.0 111:4102.0 112:972.0 113:4189.0 114:610.0 115:9575.0 116:13187.0 117:81513.0 118:12627.0 119:35456.0 120:7967.0 121:29263.0 122:7133…	10133	C02528
cerotinic acid	1033286	145	85:1295.0 86:158.0 88:1.0 89:242.0 91:67.0 93:95.0 95:1309.0 96:191.0 97:1943.0 98:1236.0 99:444.0 101:240.0 102:74.0 104:114.0 105:273.0 106:1.0 108:119.0 109:514.0 111:676.0 112:371.0 113:1.0 114:1.0 115:99.0 116:520.0 117:19706.0 118:1850.0 119:625.0 120:16.0 121:455.0 122:38.0 123:291.0 124:92.0 125:288.0 129:8151.0 130:948.0 131:2365.0 132:8532.0 133:1938.0 134:337.0 135:577.0 136:86.0 137:2…	10469
cellobiose	932179	204	85:169.0 86:40.0 87:224.0 89:1164.0 93:16.0 95:81.0 96:78.0 97:144.0 99:39.0 100:142.0 101:420.0 102:239.0 103:2566.0 104:303.0 105:530.0 107:39.0 108:20.0 113:215.0 114:2.0 115:122.0 116:171.0 117:1882.0 119:55.0 123:25.0 125:56.0 127:215.0 129:1861.0 130:230.0 131:535.0 132:80.0 133:993.0 141:125.0 142:21.0 143:419.0 144:69.0 145:87.0 146:72.0 147:5903.0 148:921.0 149:340.0 155:337.0 156:102.0 …	6255	C01971
capric acid	452386	229	86:58.0 95:73.0 100:128.0 115:203.0 116:59.0 117:1692.0 118:22.0 129:683.0 130:12.0 131:212.0 132:438.0 143:65.0 145:173.0 154:11.0 168:16.0 183:18.0 185:23.0 201:16.0 229:495.0 230:98.0 243:21.0 244:16.0 338:5.0 388:4.0 421:13.0 452:4.0 478:6.0 497:4.0	2969	C01571
butyrolactam	277199	142	85:20.0 86:58.0 88:236.0 89:101.0 99:89.0 100:965.0 101:112.0 102:36.0 107:15.0 108:64.0 110:113.0 112:60.0 113:20.0 114:80.0 115:83.0 116:36.0 134:97.0 140:21.0 142:4184.0 143:458.0 144:89.0 155:31.0 156:217.0 157:779.0 158:23.0 173:153.0 184:27.0 185:7.0 199:33.0 213:132.0 302:10.0 306:2.0 314:3.0	12025
butylamine	245240	174	86:56920.0 87:7197.0 88:16752.0 89:2368.0 90:448.0 91:1504.0 92:288.0 96:557.0 98:278.0 99:1172.0 100:32017.0 101:5705.0 102:5864.0 103:3693.0 104:390.0 105:5521.0 106:1628.0 108:168.0 110:10664.0 112:510.0 114:4580.0 115:3719.0 121:1127.0 122:287.0 123:876.0 124:74.0 126:1201.0 128:44795.0 129:6901.0 130:14133.0 131:4040.0 132:956.0 133:5021.0 134:1010.0 135:2146.0 136:162.0 137:1361.0 138:986.0…	8007
beta-glycerolphosphate	574470	243	85:37.0 101:553.0 102:50.0 103:684.0 106:24.0 112:8.0 113:19.0 115:137.0 117:69.0 129:971.0 130:171.0 131:352.0 133:740.0 134:41.0 135:156.0 137:89.0 139:3.0 147:979.0 148:10.0 149:98.0 155:36.0 179:29.0 181:96.0 183:49.0 191:186.0 192:18.0 193:100.0 195:81.0 207:280.0 208:22.0 209:15.0 211:1590.0 212:184.0 213:144.0 217:86.0 218:77.0 225:19.0 227:200.0 228:29.0 234:34.0 243:1830.0 244:286.0 245:…	2526	C02979
beta-glutamic acid	525547	232	85:333.0 86:220.0 88:96.0 95:148.0 96:59.0 98:246.0 99:360.0 100:5232.0 101:740.0 102:106.0 110:86.0 114:463.0 115:338.0 116:303.0 117:1332.0 118:115.0 119:148.0 132:163.0 133:632.0 134:116.0 144:264.0 146:71.0 147:3261.0 148:479.0 163:139.0 172:233.0 173:60.0 174:357.0 185:38.0 188:586.0 189:211.0 190:62.0 191:53.0 200:139.0 204:51.0 216:650.0 230:64.0 232:4033.0 233:826.0 234:395.0 235:32.0 246…	73064	C05574
beta-gentiobiose	965352	160	85:1429.0 86:721.0 87:1340.0 88:666.0 89:9018.0 90:749.0 91:536.0 92:96.0 93:135.0 94:142.0 95:134.0 96:89.0 97:641.0 98:223.0 99:1242.0 100:2366.0 101:8618.0 102:2362.0 103:22500.0 104:1984.0 105:4901.0 106:339.0 107:183.0 109:858.0 110:33.0 111:683.0 112:262.0 113:1304.0 114:964.0 115:1755.0 116:4243.0 117:12702.0 118:1086.0 119:1415.0 120:139.0 121:184.0 125:66.0 126:100.0 127:843.0 128:487.0 …	441422	C08240
beta-alanine	435564	248	85:228.0 86:3117.0 87:240.0 90:32.0 93:32.0 95:19.0 99:386.0 100:1891.0 101:337.0 102:313.0 103:237.0 104:118.0 107:63.0 113:116.0 114:91.0 117:236.0 119:17.0 120:39.0 129:105.0 130:635.0 133:1533.0 134:301.0 135:92.0 137:24.0 142:51.0 146:224.0 147:2196.0 148:431.0 160:346.0 161:56.0 162:41.0 164:29.0 168:16.0 170:19.0 172:67.0 173:3.0 174:3380.0 175:583.0 176:292.0 181:27.0 187:19.0 188:94.0 18…	239	C00099
beta sitosterol	1125768	129	85:8420.0 86:760.0 87:483.0 89:739.0 90:326.0 91:20284.0 92:3407.0 93:15032.0 94:3163.0 95:19918.0 96:417.0 97:5319.0 98:635.0 99:2525.0 100:378.0 101:2432.0 102:474.0 103:2259.0 104:1174.0 105:20372.0 106:3649.0 107:15529.0 108:2524.0 109:9084.0 110:748.0 111:3455.0 112:416.0 113:944.0 114:139.0 115:3451.0 116:1772.0 117:7359.0 118:1907.0 119:17301.0 120:8077.0 121:13722.0 122:2292.0 123:3328.0 …	222284	C01753
benzoic acid	338990	179	85:1036.0 86:2876.0 87:3045.0 88:661.0 89:636.0 90:363.0 91:397.0 92:144.0 93:156.0 95:91.0 96:292.0 97:506.0 98:75.0 99:6527.0 100:12354.0 101:2205.0 102:1197.0 103:718.0 104:183.0 105:10621.0 106:845.0 107:399.0 108:46.0 109:11.0 111:598.0 112:102.0 113:899.0 114:1410.0 115:1068.0 116:3138.0 117:1045.0 118:294.0 119:404.0 120:21.0 121:142.0 122:31.0 127:614.0 129:311.0 130:3376.0 131:3472.0 132…	243	C00180
behenic acid	920648	117	89:63.0 90:3.0 96:62.0 98:113.0 116:141.0 117:2302.0 118:208.0 121:9.0 123:25.0 129:995.0 130:112.0 131:119.0 132:880.0 133:179.0 135:29.0 136:5.0 137:25.0 142:23.0 143:98.0 145:236.0 146:32.0 148:40.0 149:92.0 150:14.0 151:20.0 159:48.0 171:13.0 173:12.0 176:19.0 185:40.0 187:53.0 195:1.0 196:10.0 200:36.0 202:12.0 205:33.0 216:10.0 219:5.0 226:7.0 227:15.0 231:24.0 235:4.0 241:33.0 243:42.0 247…	8215	C08281
aspartic acid	480387	232	87:91.0 96:51.0 97:57.0 98:86.0 99:100.0 100:3071.0 101:325.0 102:140.0 103:85.0 115:76.0 117:579.0 118:67.0 129:72.0 130:177.0 132:82.0 133:399.0 134:83.0 142:92.0 147:1028.0 148:289.0 149:74.0 160:33.0 163:47.0 164:28.0 173:22.0 174:51.0 188:319.0 189:76.0 190:42.0 202:314.0 203:31.0 204:79.0 216:94.0 218:511.0 219:116.0 220:18.0 232:2572.0 233:417.0 234:183.0 235:21.0 267:39.0 291:15.0 306:42.…	5960	C00049
asparagine	553743	231	85:5318.0 86:8685.0 87:4286.0 88:2645.0 89:20925.0 90:4572.0 91:1167.0 97:786.0 98:10621.0 99:4490.0 100:67427.0 101:13050.0 102:12363.0 103:140095.0 104:14184.0 105:14434.0 106:985.0 109:425.0 111:1873.0 112:1768.0 113:2060.0 114:17369.0 115:21135.0 116:183956.0 117:33418.0 118:14247.0 119:6078.0 120:784.0 125:6198.0 126:2492.0 127:2444.0 128:10059.0 129:22124.0 130:19769.0 131:39679.0 132:82439…	6267	C00152
arachidonic acid	837115	91	85:8972.0 88:4884.0 89:53747.0 90:12379.0 91:1986143.0 92:445814.0 93:1024668.0 94:368422.0 95:357548.0 96:41847.0 97:27251.0 103:48984.0 104:123674.0 105:867808.0 106:682595.0 107:374732.0 108:454293.0 109:137838.0 110:8677.0 111:1163.0 115:121297.0 117:1291545.0 118:216358.0 119:711032.0 120:374816.0 121:180393.0 122:78287.0 123:24472.0 127:6430.0 128:51855.0 129:620669.0 130:124204.0 131:50274…	444899	C00219
arachidic acid	856421	117	85:167.0 89:444.0 90:10.0 92:58.0 93:400.0 94:80.0 95:656.0 98:494.0 99:384.0 100:46.0 102:86.0 105:51.0 107:116.0 110:60.0 111:101.0 113:12.0 115:21.0 116:933.0 117:16860.0 118:1459.0 119:650.0 120:71.0 125:117.0 128:67.0 129:7682.0 130:803.0 132:6486.0 133:1341.0 134:343.0 135:92.0 137:72.0 138:29.0 140:58.0 141:48.0 143:611.0 144:144.0 145:3932.0 146:417.0 157:65.0 159:172.0 160:80.0 161:46.0 …	10467	C06425
arabitol	572730	103	85:2758.0 86:4683.0 87:26719.0 88:20528.0 89:94804.0 90:8837.0 91:4319.0 92:198.0 93:1522.0 94:1182.0 95:1716.0 96:1028.0 97:4394.0 98:1729.0 99:13063.0 101:82300.0 102:12277.0 103:768966.0 104:72837.0 105:37260.0 106:1894.0 107:887.0 108:631.0 109:712.0 110:1444.0 111:10142.0 112:1314.0 113:15331.0 114:2643.0 115:20427.0 116:31686.0 117:283728.0 118:29774.0 119:27052.0 120:1795.0 121:1501.0 122:…	94154	C01904
aminomalonate	455754	218	86:2942.0 88:141.0 89:112.0 91:83.0 95:21.0 96:52.0 99:117.0 100:1404.0 101:500.0 102:258.0 103:262.0 105:161.0 113:119.0 114:63.0 115:110.0 116:295.0 117:454.0 119:188.0 120:63.0 121:40.0 122:45.0 131:1530.0 132:103.0 133:2100.0 134:376.0 143:19.0 144:92.0 147:5888.0 148:433.0 149:305.0 152:37.0 154:11.0 158:171.0 160:45.0 161:81.0 164:29.0 167:17.0 173:76.0 174:1023.0 175:272.0 176:72.0 178:67.…	100714	C00872
alpha-ketoglutarate	507392	198	85:208.0 87:154.0 89:4657.0 90:84.0 91:201.0 94:49.0 98:155.0 99:133.0 101:112.0 102:113.0 103:234.0 110:90.0 112:1654.0 113:180.0 114:75.0 115:296.0 118:19.0 125:56.0 126:615.0 128:246.0 129:323.0 131:331.0 133:422.0 135:87.0 142:51.0 143:95.0 144:23.0 145:67.0 147:7768.0 148:1161.0 149:693.0 152:14.0 154:243.0 155:35.0 156:3139.0 157:398.0 158:205.0 159:36.0 160:14.0 161:16.0 163:100.0 170:1125…	51	C00026
alpha-aminoadipic acid	574115	260	85:1562.0 86:5.0 87:198.0 97:77.0 98:490.0 99:503.0 100:851.0 101:86.0 102:62.0 107:134.0 110:4.0 111:8.0 112:202.0 113:384.0 114:111.0 115:510.0 116:303.0 128:1242.0 129:1006.0 130:507.0 131:384.0 133:347.0 134:5.0 138:1.0 140:14.0 141:34.0 142:64.0 143:82.0 144:51.0 145:17.0 149:134.0 152:1.0 154:172.0 155:99.0 156:201.0 164:35.0 165:2.0 167:1.0 169:4.0 170:196.0 171:23.0 172:97.0 173:152.0 174…	92136	C00956
allantoic acid	726050	259	85:9202.0 86:13527.0 87:6721.0 88:2646.0 89:3219.0 90:881.0 91:267.0 92:306.0 93:763.0 94:240.0 95:279.0 96:330.0 97:473.0 98:1578.0 99:17000.0 100:119531.0 101:43572.0 102:14466.0 103:2967.0 104:591.0 105:379.0 106:147.0 107:115.0 108:53.0 109:92.0 110:262.0 111:598.0 112:367.0 113:1495.0 114:2528.0 115:12227.0 116:26372.0 117:15426.0 118:2713.0 119:1020.0 120:394.0 121:150.0 124:100.0 125:271.0…	203	C00499
alanine-alanine	522546	116	85:1571.0 86:1791.0 87:1892.0 88:597.0 89:299.0 95:10.0 97:488.0 98:97.0 99:267.0 100:3094.0 101:1284.0 102:1277.0 103:1716.0 104:302.0 105:510.0 108:53.0 110:263.0 112:207.0 113:220.0 114:776.0 115:651.0 116:37705.0 117:5721.0 118:3529.0 119:241.0 120:197.0 125:76.0 127:526.0 128:398.0 129:613.0 130:922.0 131:3033.0 132:917.0 133:608.0 134:137.0 139:44.0 140:598.0 142:82.0 143:282.0 144:545.0 14…	5484352	C00993
alanine	240378	116	100:20.0 102:35.0 103:7.0 105:393.0 107:20.0 110:44.0 116:3880.0 117:340.0 118:84.0 120:13.0 126:14.0 128:4.0 134:27.0 146:134.0 147:348.0 156:28.0 174:36.0 190:79.0	5950	C00041
adipic acid	474435	111	85:2037.0 86:2852.0 87:703.0 88:641.0 89:904.0 90:27.0 91:64.0 92:167.0 93:122.0 94:58.0 95:60.0 96:79.0 97:441.0 99:4029.0 100:405.0 101:502.0 102:524.0 105:259.0 107:59.0 108:26.0 109:187.0 110:362.0 111:58622.0 112:3744.0 113:1086.0 114:171.0 115:1351.0 116:2824.0 117:11244.0 118:1055.0 119:703.0 120:50.0 123:10.0 124:19.0 125:208.0 126:57.0 128:229.0 129:9390.0 130:2687.0 131:1989.0 132:910.0…	196	C06104
adenosine-5-monophosphate	1038688	169	89:44.0 90:17.0 95:28.0 99:134.0 100:1.0 101:125.0 103:17.0 109:23.0 111:98.0 113:1.0 114:17.0 115:10.0 121:48.0 125:109.0 129:374.0 133:166.0 137:3.0 140:48.0 141:68.0 142:69.0 143:116.0 147:698.0 151:31.0 153:46.0 156:6.0 157:17.0 158:16.0 162:7.0 164:3.0 165:144.0 169:2803.0 170:341.0 171:190.0 178:12.0 181:16.0 184:73.0 189:15.0 192:650.0 193:195.0 195:98.0 197:2.0 206:112.0 207:185.0 208:286…	6083	C00020
adenosine	918039	236	85:353.0 86:112.0 89:208.0 95:41.0 98:54.0 99:460.0 100:35.0 101:439.0 102:88.0 103:2553.0 104:236.0 105:110.0 109:159.0 111:217.0 113:236.0 115:473.0 116:284.0 117:469.0 119:106.0 120:28.0 126:71.0 129:719.0 130:43.0 131:300.0 132:124.0 133:869.0 134:103.0 135:182.0 136:60.0 137:23.0 138:121.0 139:38.0 142:46.0 143:329.0 144:32.0 145:58.0 147:1456.0 148:317.0 149:320.0 151:23.0 153:75.0 155:49.0…	60961	C00212
adenine	646701	264	85:54.0 86:321.0 89:1488.0 90:133.0 93:347.0 98:87.0 99:756.0 100:1997.0 101:198.0 102:25.0 103:6633.0 104:1287.0 105:1860.0 109:62.0 110:219.0 111:200.0 113:321.0 114:523.0 116:1348.0 117:506.0 121:161.0 122:80.0 123:239.0 128:119.0 129:1675.0 130:525.0 131:379.0 133:1394.0 137:80.0 138:66.0 139:31.0 141:189.0 142:302.0 146:278.0 147:8308.0 149:2849.0 150:76.0 152:58.0 155:355.0 157:2692.0 158:5…	190	C00147
aconitic acid	586815	229	85:823.0 86:194.0 87:662.0 88:337.0 89:711.0 90:119.0 91:200.0 93:1018.0 94:224.0 95:1683.0 96:1733.0 97:6038.0 98:1174.0 99:1242.0 100:178.0 101:600.0 102:310.0 103:1548.0 104:242.0 105:655.0 107:259.0 108:172.0 109:241.0 110:546.0 111:911.0 112:674.0 113:694.0 115:1207.0 116:392.0 117:2280.0 118:273.0 119:1093.0 120:174.0 121:326.0 122:39.0 123:487.0 124:76.0 125:294.0 126:191.0 127:456.0 128:2…	643757	C00417
acetophenone	238615	105	86:906.0 88:164.0 89:151.0 90:168.0 91:361.0 93:122.0 100:74.0 101:78.0 105:13689.0 106:1307.0 107:1282.0 108:48.0 109:132.0 110:664.0 111:19.0 113:175.0 118:297.0 120:3526.0 121:255.0 122:31.0 123:5.0 124:44.0 130:1267.0 134:1971.0 135:186.0 136:84.0 137:138.0 140:164.0 143:283.0 144:14.0 146:236.0 151:431.0 152:157.0 153:77.0 154:24.0 155:143.0 164:6.0 167:4.0 170:21.0 173:13.0 179:24.0 184:501…	7410	C07113
7-methylguanine	768706	294	85:262.0 86:94.0 90:13.0 93:4.0 94:3.0 95:30.0 98:44.0 99:972.0 100:521.0 101:141.0 102:55.0 110:97.0 111:141.0 112:12.0 113:8.0 114:24.0 115:22.0 117:134.0 123:31.0 124:48.0 125:597.0 128:42.0 129:29.0 130:588.0 131:283.0 132:12.0 138:11.0 139:46.0 140:31.0 141:31.0 143:15.0 144:12.0 145:13.0 147:46.0 150:9.0 151:57.0 153:14.0 155:25.0 156:3.0 157:93.0 158:174.0 159:10.0 168:11.0 169:21.0 171:30…	11361	C02242
6-hydroxynicotinic acid	510614	268	85:189.0 89:181.0 90:79.0 92:23.0 93:53.0 94:107.0 95:284.0 96:64.0 97:69.0 100:186.0 101:258.0 105:41.0 106:45.0 108:50.0 109:46.0 111:64.0 112:73.0 115:23.0 116:93.0 119:115.0 120:91.0 121:56.0 122:138.0 123:136.0 124:69.0 125:31.0 127:207.0 128:90.0 132:36.0 133:194.0 134:48.0 135:68.0 136:126.0 138:51.0 140:25.0 142:69.0 146:32.0 150:67.0 151:125.0 152:149.0 153:24.0 159:50.0 161:47.0 165:90.…	72924	C01020
5'-deoxy-5'-methylthioadenosine	967036	236	85:99.0 86:132.0 94:26.0 96:62.0 99:123.0 100:70.0 101:24.0 105:120.0 111:44.0 112:105.0 113:82.0 114:27.0 115:34.0 121:46.0 122:14.0 123:36.0 126:141.0 129:197.0 130:26.0 134:23.0 137:43.0 138:17.0 141:16.0 142:14.0 143:9.0 145:27.0 147:46.0 149:28.0 151:2.0 155:2.0 157:5.0 162:54.0 163:36.0 164:9.0 165:196.0 167:14.0 169:374.0 170:80.0 171:39.0 173:30.0 175:661.0 176:140.0 177:69.0 179:27.0 185…	439176	C00170
5,6-dihydrouracil	470116	243	85:466.0 86:1596.0 87:127.0 89:54.0 93:2372.0 95:51.0 98:69.0 99:707.0 100:4262.0 101:531.0 104:334.0 105:181.0 107:116.0 108:74.0 111:66.0 112:24.0 113:186.0 114:483.0 115:473.0 123:29.0 128:218.0 129:230.0 132:185.0 133:440.0 134:140.0 135:89.0 137:203.0 139:32.0 141:19.0 142:25.0 147:11640.0 148:2104.0 149:786.0 150:137.0 153:66.0 155:47.0 158:108.0 160:172.0 163:128.0 167:33.0 168:28.0 169:89…
5-hydroxy-3-indoleacetic acid	777606	290	95:15.0 101:72.0 106:26.0 134:100.0 141:29.0 142:43.0 145:9.0 146:79.0 154:6.0 168:12.0 172:17.0 174:37.0 184:6.0 186:85.0 187:14.0 188:4.0 196:11.0 198:9.0 200:12.0 202:266.0 203:46.0 204:40.0 214:15.0 216:53.0 217:147.0 218:82.0 226:9.0 234:29.0 244:6.0 247:17.0 260:59.0 264:1.0 274:15.0 288:59.0 289:8.0 290:2213.0 291:624.0 292:226.0 293:29.0 304:17.0 325:60.0 328:3.0 335:2.0 340:53.0 364:26.0…	1826	C05635
5-aminovaleric acid	540425	174	85:369.0 86:10350.0 87:1290.0 88:826.0 89:171.0 90:349.0 91:794.0 92:175.0 93:16.0 94:755.0 98:386.0 99:226.0 100:8033.0 101:1381.0 102:1524.0 103:1205.0 104:425.0 105:143.0 106:393.0 107:239.0 108:12.0 111:7.0 112:401.0 113:1004.0 114:819.0 115:408.0 116:220.0 117:634.0 118:164.0 119:364.0 120:371.0 121:525.0 122:101.0 124:97.0 125:53.0 126:1504.0 127:324.0 128:185.0 129:1067.0 130:2254.0 131:17…	138	C00431
4-pyridoxic acid	673225	309	88:70.0 91:240.0 92:181.0 93:158.0 95:300.0 97:217.0 98:58.0 99:395.0 100:204.0 103:353.0 104:105.0 105:182.0 107:611.0 108:32.0 109:103.0 110:16.0 111:145.0 112:85.0 114:48.0 115:227.0 116:40.0 117:178.0 118:125.0 119:429.0 120:1308.0 121:87.0 122:83.0 123:102.0 124:82.0 125:22.0 131:794.0 132:173.0 133:1755.0 134:266.0 135:202.0 136:177.0 137:151.0 138:40.0 140:39.0 142:128.0 143:145.0 144:81.0…	6723	C00847
4-methylcatechol	416586	268	85:404.0 86:36.0 87:285.0 89:362.0 90:29.0 91:406.0 92:93.0 93:282.0 95:154.0 96:23.0 97:31.0 99:48.0 100:210.0 101:310.0 102:127.0 103:258.0 104:209.0 105:532.0 106:119.0 107:783.0 109:96.0 110:252.0 111:11.0 113:109.0 114:142.0 115:297.0 117:753.0 118:39.0 119:225.0 127:278.0 128:22.0 129:132.0 130:763.0 131:336.0 132:156.0 133:420.0 134:668.0 135:56.0 137:2.0 143:2.0 146:198.0 147:1550.0 148:2…	9958	C06730
4-hydroxyphenylacetic acid	542795	179	85:74.0 89:848.0 90:484.0 91:340.0 93:30.0 95:3.0 97:50.0 98:40.0 101:1.0 102:542.0 104:207.0 105:301.0 107:207.0 109:9.0 112:6.0 113:36.0 114:37.0 116:22.0 117:97.0 119:14.0 121:91.0 123:17.0 130:32.0 133:307.0 134:89.0 135:516.0 136:71.0 137:25.0 142:12.0 145:27.0 147:753.0 149:559.0 150:125.0 151:12.0 153:1.0 161:273.0 162:35.0 163:909.0 164:2215.0 165:409.0 166:53.0 169:9.0 171:18.0 172:6.0 1…	127	C00642
4-hydroxymandelic acid	601658	267	85:296.0 90:109.0 91:971.0 92:169.0 93:182.0 95:1095.0 97:117.0 100:86.0 105:907.0 107:182.0 109:74.0 110:92.0 115:487.0 116:91.0 119:550.0 121:117.0 122:52.0 127:281.0 128:39.0 131:58.0 133:2349.0 134:292.0 135:1394.0 136:116.0 137:112.0 140:71.0 147:4696.0 149:1655.0 150:258.0 151:1492.0 152:72.0 153:52.0 161:720.0 162:67.0 163:1228.0 164:205.0 165:191.0 171:120.0 174:72.0 176:61.0 177:414.0 17…	328	C11527
4-hydroxyhippuric acid	784581	294	92:132.0 95:144.0 106:27.0 107:57.0 109:177.0 110:119.0 112:79.0 116:94.0 118:2.0 120:138.0 121:266.0 125:30.0 127:1.0 128:65.0 130:360.0 131:6.0 132:2.0 133:2.0 138:62.0 142:74.0 144:311.0 145:9.0 146:155.0 150:278.0 151:84.0 155:63.0 156:534.0 157:3.0 158:10.0 160:20.0 163:27.0 173:18.0 177:36.0 178:19.0 192:2.0 193:6207.0 194:855.0 195:180.0 201:1.0 206:51.0 208:4.0 209:15.0 219:3.0 227:9.0 23…	151012
4-hydroxybutyric acid	325027	233	85:1473.0 86:1030.0 88:1141.0 90:78.0 97:88.0 99:1509.0 100:534.0 101:1470.0 102:152.0 103:1274.0 104:135.0 105:287.0 109:555.0 110:127.0 111:131.0 113:83.0 115:915.0 116:653.0 117:10011.0 118:922.0 119:717.0 129:821.0 130:174.0 131:930.0 132:466.0 133:1873.0 134:148.0 143:2878.0 144:298.0 147:42121.0 148:6583.0 149:3200.0 150:406.0 151:85.0 157:102.0 187:41.0 192:99.0 204:836.0 205:197.0 222:17.…	10413	C00989
4-hydroxybenzoic acid	537290	267	85:7245.0 86:1061.0 87:2212.0 88:845.0 89:17207.0 90:7260.0 91:31159.0 92:14537.0 93:6616.0 94:931.0 95:4812.0 96:2700.0 97:2166.0 98:584.0 99:1678.0 100:1577.0 101:611.0 103:9171.0 104:11271.0 105:12053.0 106:1893.0 107:4059.0 108:796.0 109:2160.0 111:2900.0 112:719.0 113:519.0 114:171.0 115:2782.0 116:551.0 117:3740.0 118:3300.0 119:6558.0 120:3899.0 121:7180.0 122:5034.0 123:2732.0 124:447.0 1…	135	C00156
4-aminobenzoicacid	630439	266	86:38.0 91:335.0 92:172.0 93:116.0 95:52.0 96:93.0 106:77.0 119:110.0 120:357.0 121:121.0 122:49.0 126:115.0 132:133.0 134:178.0 146:58.0 150:191.0 151:54.0 157:400.0 158:104.0 160:131.0 161:73.0 162:91.0 164:51.0 167:17.0 176:323.0 178:195.0 192:1027.0 193:187.0 194:104.0 207:70.0 208:34.0 222:960.0 223:237.0 224:94.0 226:16.0 227:18.0 228:15.0 244:14.0 247:42.0 250:25.0 265:14.0 266:1133.0 267:…	7057990	C00568
3,6-anhydro-D-galactose	588886	231	85:192.0 86:135.0 87:64.0 88:217.0 89:4369.0 90:296.0 91:328.0 92:63.0 93:171.0 94:173.0 95:2021.0 96:291.0 97:94.0 98:608.0 99:333.0 100:613.0 101:2506.0 102:326.0 103:4816.0 104:494.0 105:1735.0 106:197.0 107:96.0 108:60.0 109:30.0 110:66.0 111:435.0 112:245.0 113:287.0 114:68.0 115:458.0 116:580.0 117:2812.0 118:407.0 119:583.0 121:215.0 122:64.0 123:123.0 124:59.0 125:104.0 126:952.0 127:256.…	16069996	C06474
3,4-dihydroxycinnamic acid	748847	219	85:1780.0 86:20.0 87:24.0 88:1684.0 89:4807.0 90:388.0 91:739.0 92:85.0 93:33.0 94:49.0 95:700.0 97:1259.0 98:647.0 99:413.0 101:816.0 102:963.0 103:1469.0 104:421.0 105:1160.0 106:113.0 107:601.0 108:95.0 109:940.0 110:199.0 111:64.0 112:116.0 113:303.0 115:3976.0 116:1253.0 117:4062.0 118:601.0 119:1232.0 120:1.0 121:523.0 122:115.0 123:7.0 124:63.0 125:51.0 127:648.0 128:467.0 129:1690.0 130:4…	689043	C01197
3-phosphoglycerate	610734	227	85:3431.0 86:914.0 87:3880.0 88:915.0 89:5026.0 90:691.0 91:1326.0 92:1132.0 93:2666.0 94:226.0 95:1037.0 96:384.0 97:379.0 98:1535.0 99:3192.0 100:1292.0 101:64790.0 102:7687.0 103:9445.0 104:1320.0 105:3744.0 106:1380.0 107:1485.0 108:512.0 109:573.0 110:30.0 111:263.0 112:119.0 113:943.0 114:479.0 115:8290.0 116:19606.0 117:11090.0 118:1967.0 119:6002.0 120:1081.0 121:3497.0 122:403.0 123:1251…	724	C00597
3-phenyllactic acid	516011	193	90:151.0 91:4047.0 92:276.0 93:36.0 101:283.0 103:861.0 104:675.0 105:348.0 115:199.0 117:554.0 118:76.0 119:236.0 120:23.0 121:151.0 123:19.0 131:1334.0 132:204.0 133:1618.0 134:213.0 135:228.0 137:22.0 144:30.0 147:9562.0 148:1737.0 149:951.0 150:54.0 161:262.0 163:188.0 164:41.0 169:74.0 175:49.0 176:17.0 177:84.0 178:39.0 190:53.0 191:160.0 192:127.0 193:7922.0 194:979.0 195:193.0 205:277.0 2…	3848
3-hydroxypropionic acid	269265	177	85:317.0 87:1774.0 88:555.0 89:599.0 90:145.0 92:72.0 94:12.0 97:21.0 98:250.0 99:13.0 100:2863.0 101:1816.0 102:1129.0 103:1749.0 104:165.0 105:296.0 106:148.0 107:346.0 108:79.0 110:47.0 111:3.0 112:18.0 114:15.0 115:504.0 116:1895.0 117:741.0 118:214.0 124:3.0 125:97.0 127:452.0 128:11.0 129:912.0 130:261.0 131:1035.0 132:105.0 133:1862.0 134:111.0 135:188.0 139:1.0 140:13.0 142:22.0 143:205.0…	68152	C01013
3-hydroxyphenylacetic acid	527648	164	88:403.0 89:1968.0 90:785.0 91:466.0 92:69.0 94:4.0 95:264.0 96:6.0 97:9.0 98:68.0 99:48.0 100:15.0 101:501.0 102:233.0 103:1057.0 104:282.0 105:1724.0 106:281.0 107:122.0 108:247.0 109:95.0 110:133.0 111:66.0 112:213.0 113:330.0 114:171.0 115:2107.0 116:239.0 117:2387.0 118:279.0 119:250.0 121:128.0 122:5.0 123:17.0 124:48.0 126:30.0 127:55.0 128:255.0 129:2636.0 130:687.0 131:1253.0 132:157.0 1…	12122	C05593
3-hydroxybutyric acid	278632	191	85:131.0 87:1473.0 88:6305.0 89:1090.0 90:120.0 91:68.0 95:57.0 96:101.0 98:187.0 99:1246.0 100:1071.0 101:2671.0 102:480.0 105:239.0 112:38.0 113:234.0 115:3134.0 116:423.0 117:29724.0 118:3054.0 119:1586.0 121:72.0 125:44.0 128:13.0 129:229.0 130:4368.0 131:1815.0 132:261.0 133:5879.0 134:969.0 135:540.0 139:28.0 141:46.0 144:210.0 146:140.0 147:40360.0 148:7485.0 149:5505.0 150:460.0 151:191.0…	92135	C01089
3-hydroxybenzoic acid	507599	267	87:158.0 88:65.0 89:1516.0 90:603.0 91:5819.0 92:1803.0 93:476.0 94:59.0 95:610.0 96:132.0 97:398.0 98:223.0 103:916.0 104:798.0 105:1461.0 106:183.0 107:564.0 108:48.0 109:168.0 111:447.0 112:338.0 115:345.0 118:337.0 119:954.0 120:279.0 121:715.0 122:708.0 123:258.0 124:49.0 125:81.0 126:3555.0 127:92.0 130:33.0 131:633.0 132:72.0 133:1525.0 134:357.0 135:2141.0 136:320.0 137:291.0 147:1505.0 1…	7420	C00587
3-hydroxyanthranilic acid	640146	354	85:3384.0 86:4206.0 87:4773.0 88:3832.0 89:7943.0 90:5068.0 91:13052.0 92:4869.0 93:12706.0 94:2989.0 95:7671.0 96:2827.0 97:2242.0 98:3326.0 99:2018.0 100:3384.0 101:2712.0 102:5063.0 103:16787.0 104:15906.0 105:14749.0 106:20460.0 107:9716.0 108:5131.0 109:13022.0 110:2657.0 111:2020.0 112:273.0 113:1746.0 114:1580.0 115:10484.0 116:5645.0 117:9820.0 118:6066.0 119:15773.0 120:16214.0 121:9206.…	86	C00632
3-hydroxy-3-methylglutaric acid	521554	247	85:626.0 88:16.0 99:275.0 100:730.0 101:73.0 102:61.0 103:177.0 105:4.0 109:1920.0 110:105.0 111:74.0 112:83.0 113:58.0 114:82.0 115:2396.0 116:497.0 117:648.0 119:126.0 122:1.0 128:36.0 129:150.0 131:335.0 133:955.0 134:20.0 135:5.0 140:38.0 141:84.0 142:47.0 144:16.0 147:3623.0 148:545.0 149:525.0 150:59.0 151:23.0 157:174.0 159:95.0 163:168.0 164:7.0 170:7.0 171:247.0 172:45.0 183:513.0 184:30…	1662	C03761
3-aminoisobutyric acid	455267	248	86:338518.0 87:46881.0 88:16592.0 99:1719.0 100:184623.0 101:23299.0 102:35160.0 103:16116.0 104:4899.0 113:5017.0 114:8548.0 115:3909.0 116:23405.0 117:18916.0 118:5795.0 119:6263.0 120:431.0 122:605.0 130:36886.0 131:26230.0 132:14131.0 133:54171.0 134:10324.0 135:989.0 136:144.0 144:5214.0 146:15280.0 147:92433.0 148:14500.0 149:6149.0 150:1268.0 157:1090.0 158:5311.0 160:11439.0 162:1053.0 17…	64956	C05145
3-(4-hydroxyphenyl)propionic acid	598147	179	85:576.0 87:354.0 88:431.0 89:1639.0 90:679.0 91:2659.0 92:227.0 93:254.0 95:404.0 97:47.0 99:124.0 101:578.0 102:306.0 104:649.0 105:1003.0 107:471.0 110:63.0 115:641.0 116:1512.0 117:868.0 118:186.0 119:494.0 120:81.0 121:377.0 123:164.0 124:62.0 127:41.0 131:1081.0 133:818.0 134:134.0 135:1445.0 136:155.0 137:195.0 140:1363.0 141:53.0 145:234.0 147:1204.0 148:168.0 149:1752.0 150:374.0 151:130…	10394	C01744
3-(3-hydroxyphenyl)propionic acid	583925	192	89:291.0 93:40.0 95:377.0 96:195.0 98:245.0 121:35.0 135:49.0 151:15.0 173:14.0 176:25.0 177:220.0 179:63.0 180:67.0 192:568.0 193:139.0 205:579.0 206:39.0 310:46.0 334:3.0	91	C11457
2'-deoxyguanosine	959764	280	85:251.0 86:217.0 87:181.0 89:341.0 90:63.0 92:102.0 96:159.0 98:100.0 99:1237.0 100:514.0 101:1098.0 103:6289.0 104:448.0 110:102.0 111:581.0 112:89.0 113:464.0 114:157.0 115:340.0 116:126.0 117:1220.0 118:188.0 124:39.0 125:158.0 126:91.0 127:438.0 128:143.0 130:126.0 131:822.0 132:312.0 133:841.0 134:272.0 135:174.0 136:58.0 137:33.0 138:151.0 140:13.0 141:70.0 142:73.0 143:337.0 144:91.0 145:…	187790	C00330
2,8-dihydroxyquinoline	626989	290	87:102.0 88:99.0 89:206.0 90:68.0 95:23.0 101:41.0 102:51.0 103:154.0 104:35.0 114:72.0 115:280.0 116:203.0 117:27.0 128:71.0 129:93.0 131:54.0 132:39.0 133:73.0 135:37.0 140:31.0 141:30.0 142:66.0 143:123.0 148:163.0 150:67.0 151:27.0 156:46.0 158:46.0 159:349.0 160:63.0 161:38.0 162:28.0 169:14.0 170:25.0 172:110.0 173:26.0 174:28.0 176:19.0 180:24.0 186:82.0 187:385.0 188:185.0 189:37.0 190:40…	97250	C06342
2,6-diaminopimelic acid	686035	200	86:650.0 90:154.0 96:107.0 97:67.0 98:89.0 99:196.0 100:2211.0 102:795.0 107:185.0 108:159.0 109:165.0 110:472.0 111:139.0 113:71.0 114:584.0 115:245.0 117:308.0 122:203.0 125:42.0 126:1004.0 128:5835.0 129:1002.0 130:287.0 131:610.0 133:758.0 134:76.0 140:163.0 142:619.0 143:229.0 144:338.0 146:199.0 147:3426.0 148:745.0 154:766.0 155:977.0 160:71.0 166:60.0 170:89.0 171:393.0 172:253.0 177:34.0…	865
2,5-dihydroxypyrazine	397526	241	85:168.0 86:172.0 87:115.0 93:14.0 97:710.0 98:27.0 100:66.0 108:4.0 109:15.0 111:179.0 113:419.0 114:172.0 115:562.0 127:101.0 128:126.0 129:169.0 130:13.0 140:38.0 144:10.0 145:499.0 146:11.0 167:155.0 168:17.0 172:5.0 174:1.0 177:4.0 182:157.0 183:31.0 197:1.0 211:11.0 213:6.0 215:3.0 241:1811.0 242:397.0 243:132.0 255:138.0 256:387.0 257:73.0 258:12.0 302:5.0 311:2.0 328:1.0 337:1.0 395:8.0 4…	23368901
2,3-dihydroxybutanoic acid	384796	292	87:433.0 88:146.0 89:211.0 95:50.0 101:566.0 102:5460.0 103:1435.0 106:74.0 107:123.0 108:62.0 110:72.0 115:2014.0 116:220.0 117:16374.0 118:1491.0 119:1168.0 123:31.0 124:14.0 129:1092.0 130:2991.0 131:2301.0 132:1136.0 133:5833.0 136:86.0 137:44.0 139:22.0 143:92.0 147:7382.0 148:1170.0 149:1275.0 150:167.0 151:189.0 161:37.0 162:19.0 163:129.0 175:52.0 177:157.0 178:19.0 179:13.0 180:15.0 183:…	250402
2-picolinic acid	381532	180	86:1588.0 89:896.0 90:862.0 91:2690.0 92:11318.0 93:47849.0 94:9518.0 95:7006.0 97:2828.0 98:4678.0 99:2164.0 100:1232.0 104:1893.0 105:1287.0 106:88612.0 107:16043.0 108:16176.0 109:14782.0 110:5927.0 117:554.0 118:578.0 119:716.0 120:11516.0 121:2595.0 122:19965.0 123:3095.0 124:1799.0 125:683.0 128:408.0 132:949.0 133:534.0 134:3032.0 135:1736.0 136:373174.0 137:50656.0 138:16721.0 139:1071.0 …	1018	C10164
2-monopalmitin	890356	129	85:1173.0 86:178.0 88:144.0 89:1066.0 90:126.0 91:140.0 94:99.0 95:941.0 96:63.0 97:733.0 98:502.0 99:592.0 100:60.0 101:2348.0 102:302.0 103:7151.0 104:680.0 105:645.0 107:102.0 109:408.0 111:290.0 112:75.0 113:755.0 115:765.0 116:501.0 117:1096.0 118:156.0 119:207.0 123:127.0 125:88.0 127:131.0 128:189.0 129:12972.0 130:1803.0 131:2768.0 132:385.0 133:1642.0 134:217.0 135:186.0 137:85.0 139:19.…	123409
2-monoolein	941794	129	85:232.0 87:211.0 88:58.0 89:445.0 91:823.0 92:128.0 93:916.0 94:354.0 95:1224.0 96:388.0 97:243.0 98:63.0 99:217.0 101:1656.0 102:154.0 103:14217.0 104:1223.0 105:902.0 107:335.0 108:145.0 109:395.0 110:153.0 111:102.0 112:25.0 113:248.0 114:23.0 115:284.0 116:221.0 117:652.0 119:259.0 120:34.0 121:300.0 122:28.0 123:125.0 124:65.0 125:21.0 128:32.0 129:8919.0 130:1155.0 131:1582.0 132:109.0 133…	5319879
2-methylglutaric acid	427677	172	85:2398.0 86:3456.0 87:2125.0 88:2450.0 91:675.0 93:355.0 94:1659.0 95:402.0 98:544.0 101:3722.0 105:547.0 107:89.0 109:393.0 110:223.0 111:2507.0 112:337.0 113:1394.0 115:840.0 116:3713.0 121:47.0 123:66.0 125:105.0 129:9017.0 130:5478.0 131:2905.0 132:864.0 133:2471.0 134:570.0 135:1236.0 136:64.0 140:715.0 141:562.0 143:4765.0 144:3952.0 145:2653.0 146:3071.0 147:41095.0 148:13035.0 149:14929.…
2-ketoisocaproic acid	310761	89	85:129.0 86:213.0 88:136.0 89:5113.0 90:387.0 91:282.0 98:690.0 99:3574.0 100:584.0 101:86.0 103:142.0 104:34.0 105:37.0 110:2780.0 111:140.0 113:196.0 114:693.0 115:2338.0 116:377.0 117:158.0 118:61.0 119:177.0 123:21.0 126:192.0 128:49.0 134:174.0 135:32.0 140:183.0 143:201.0 150:40.0 151:21.0 153:18.0 154:48.0 156:80.0 157:32.0 158:269.0 159:57.0 162:23.0 167:25.0 172:42.0 173:31.0 174:195.0 1…	70	C00233
2-hydroxyvaleric acid	309587	131	85:783.0 86:12.0 89:96.0 95:343.0 99:185.0 101:10.0 110:16.0 113:33.0 115:380.0 116:57.0 117:78.0 127:85.0 130:28.0 131:2537.0 132:259.0 133:199.0 147:2527.0 148:299.0 149:168.0 189:23.0 200:55.0 204:42.0 205:87.0 247:159.0	98009
2-hydroxyglutaric acid	508940	247	85:49170.0 94:4316.0 95:8610.0 96:411.0 99:3425.0 101:2531.0 107:138.0 108:287.0 109:460.0 112:3773.0 116:10630.0 117:5990.0 129:189957.0 130:27268.0 131:17646.0 133:14331.0 134:3025.0 135:3017.0 143:753.0 145:236.0 147:66751.0 148:9317.0 149:28512.0 150:3531.0 151:2259.0 157:51462.0 159:7840.0 161:1150.0 162:214.0 163:4874.0 165:462.0 169:1849.0 170:49.0 185:1987.0 186:1991.0 190:250.0 192:795.0…	43	C02630
2-hydroxybutanoic acid	258161	131	86:245.0 87:1207.0 89:112.0 95:545.0 97:102.0 99:553.0 101:976.0 103:517.0 104:78.0 112:23.0 113:68.0 114:20.0 115:1186.0 116:223.0 117:711.0 125:24.0 129:273.0 131:25648.0 132:2895.0 133:3706.0 134:1175.0 137:61.0 138:29.0 139:26.0 143:727.0 144:93.0 145:26.0 147:22332.0 148:3774.0 149:2177.0 150:118.0 151:24.0 169:35.0 175:94.0 184:455.0 189:64.0 190:978.0 191:270.0 192:77.0 195:16.0 205:1662.0…	440864	C05984
2-deoxytetronic acid	433456	189	85:3678.0 86:419.0 87:1070.0 88:693.0 89:3868.0 90:231.0 91:269.0 92:61.0 94:196.0 96:136.0 97:220.0 98:279.0 99:1268.0 100:276.0 101:10175.0 102:1066.0 103:3549.0 104:443.0 105:707.0 106:118.0 107:102.0 108:142.0 109:54.0 111:177.0 112:57.0 113:377.0 114:530.0 115:1621.0 116:869.0 117:12125.0 118:1194.0 119:1640.0 120:183.0 121:154.0 123:18.0 127:243.0 129:6961.0 130:984.0 131:3106.0 132:474.0 1…	150929
2-deoxypentitol	521785	231	86:46.0 88:28.0 89:367.0 90:3.0 95:6.0 98:2.0 99:11.0 100:23.0 101:430.0 103:1724.0 104:27.0 108:40.0 114:18.0 115:39.0 116:38.0 117:1441.0 118:62.0 119:35.0 129:1593.0 131:604.0 133:684.0 134:7.0 143:75.0 145:46.0 147:2914.0 148:403.0 149:190.0 155:107.0 159:21.0 163:94.0 171:245.0 172:17.0 174:77.0 175:47.0 189:139.0 190:8.0 200:16.0 203:169.0 204:37.0 205:891.0 206:114.0 207:17.0 217:14.0 231:…	249377
2-aminobutyric acid	286855	130	86:72.0 87:70.0 88:60.0 95:172.0 96:100.0 97:101.0 98:310.0 100:1409.0 101:515.0 103:438.0 109:19.0 112:26.0 113:30.0 114:381.0 115:214.0 116:41.0 117:123.0 119:88.0 125:26.0 127:344.0 128:166.0 129:205.0 130:17910.0 131:2153.0 132:165.0 133:555.0 137:14.0 141:36.0 142:98.0 143:94.0 144:50.0 145:44.0 146:118.0 147:859.0 148:610.0 149:322.0 150:27.0 151:15.0 152:21.0 154:24.0 158:64.0 162:20.0 163…	6657	C02721
1,5-anhydroglucitol	633603	217	85:8076.0 87:8514.0 88:4105.0 89:11826.0 91:2299.0 93:1315.0 97:9162.0 99:7502.0 101:39453.0 103:19594.0 104:9922.0 105:4488.0 107:1196.0 112:683.0 113:13185.0 114:2377.0 115:20033.0 116:21845.0 117:18727.0 118:2184.0 119:10738.0 126:1063.0 128:3432.0 129:44263.0 130:15890.0 131:24830.0 134:12410.0 135:7684.0 136:682.0 140:166.0 141:1645.0 143:8913.0 144:3126.0 145:2858.0 147:130247.0 148:26087.0…	64960	C07326
1,2-cyclohexanedione	552422	129	86:186.0 98:30.0 99:732.0 101:655.0 102:106.0 109:639.0 115:161.0 119:276.0 128:818.0 129:5735.0 130:758.0 131:731.0 133:1122.0 134:129.0 135:125.0 139:152.0 143:115.0 147:3211.0 148:439.0 149:1008.0 150:109.0 155:130.0 163:18.0 171:3182.0 172:346.0 183:13.0 199:20.0 203:564.0 220:24.0 234:228.0 235:17.0 236:33.0 245:203.0 246:36.0 247:38.0 261:1236.0 262:226.0 324:15.0 363:72.0 364:70.0 466:13.0	13006	C06105
1-monostearin	959214	203	85:2387.0 86:245.0 88:342.0 89:880.0 90:108.0 91:126.0 93:404.0 94:183.0 95:2259.0 96:306.0 97:2167.0 98:609.0 99:768.0 100:91.0 101:4087.0 102:436.0 103:4290.0 104:462.0 105:416.0 106:95.0 107:246.0 108:39.0 109:1410.0 110:130.0 111:1003.0 112:196.0 113:337.0 114:74.0 115:511.0 116:2218.0 117:3517.0 118:444.0 119:328.0 120:48.0 121:179.0 122:22.0 123:677.0 124:97.0 125:278.0 128:153.0 129:4761.0…	24699	D01947
1-monopalmitin	901749	371	85:11049.0 86:1066.0 87:1727.0 88:2503.0 89:4332.0 90:546.0 91:849.0 93:1712.0 94:656.0 95:11870.0 96:1156.0 97:8236.0 98:3082.0 99:3966.0 100:546.0 101:20046.0 102:2216.0 103:20674.0 104:2095.0 105:2096.0 106:183.0 107:1123.0 108:131.0 109:6523.0 110:712.0 111:3012.0 112:681.0 113:1739.0 114:217.0 115:2374.0 116:10634.0 117:15865.0 118:1742.0 119:1613.0 120:72.0 121:1202.0 122:204.0 123:3774.0 1…	14900	C01885
1-monoolein	955584	129	85:72.0 89:187.0 91:637.0 92:23.0 93:609.0 94:257.0 95:930.0 96:137.0 97:233.0 98:71.0 99:58.0 101:857.0 102:10.0 103:1960.0 104:152.0 105:339.0 106:76.0 107:381.0 108:283.0 109:335.0 111:110.0 113:52.0 115:53.0 116:382.0 117:699.0 118:63.0 119:233.0 120:67.0 121:238.0 122:81.0 123:69.0 129:3634.0 130:175.0 131:487.0 132:166.0 133:653.0 134:55.0 135:62.0 137:2.0 143:54.0 145:233.0 146:27.0 147:14…	5283468
1-methylinosine	1026110	259	87:140.0 88:47.0 89:252.0 95:255.0 97:358.0 99:1376.0 100:343.0 101:537.0 103:3899.0 104:471.0 110:564.0 112:6.0 113:742.0 114:317.0 115:1273.0 117:1581.0 118:106.0 119:1.0 121:62.0 126:161.0 127:491.0 129:1660.0 130:151.0 131:1101.0 132:429.0 133:839.0 134:31.0 140:148.0 141:466.0 142:548.0 143:507.0 144:989.0 145:386.0 146:403.0 148:606.0 150:220.0 151:470.0 153:486.0 154:66.0 155:320.0 156:164…	65095
1-methyladenosine	829921	259	87:114.0 88:94.0 89:616.0 90:83.0 92:43.0 94:28.0 95:82.0 96:126.0 97:728.0 98:68.0 99:269.0 101:792.0 102:237.0 103:9854.0 104:917.0 105:242.0 107:72.0 108:259.0 110:108.0 111:203.0 113:300.0 115:2852.0 116:626.0 117:1680.0 118:221.0 119:192.0 121:27.0 122:69.0 125:51.0 126:88.0 129:1501.0 130:201.0 131:876.0 132:134.0 133:1144.0 134:156.0 136:64.0 138:159.0 139:43.0 140:48.0 141:303.0 142:133.0…	27476	C02494
400786	613238	314	86:1428.0 89:712.0 94:571.0 95:772.0 96:2365.0 97:1829.0 98:256.0 99:1022.0 100:6444.0 102:975.0 103:406.0 108:480.0 109:362.0 112:175.0 116:1457.0 117:2916.0 122:853.0 126:746.0 127:581.0 129:2607.0 131:817.0 132:661.0 133:1500.0 141:410.0 142:578.0 145:308.0 147:5651.0 148:499.0 149:1871.0 150:961.0 151:356.0 152:176.0 153:1402.0 154:1667.0 155:951.0 168:1485.0 169:2437.0 170:929.0 171:657.0 18…
400785	1128001	237	87:682.0 90:263.0 91:360.0 95:2630.0 97:2473.0 98:294.0 100:159.0 101:755.0 102:843.0 103:281.0 104:1224.0 109:5534.0 110:933.0 111:1212.0 112:670.0 113:377.0 115:2624.0 118:329.0 120:1088.0 123:971.0 124:396.0 127:212.0 128:594.0 129:3054.0 131:218470.0 132:26231.0 133:3494.0 134:1316.0 135:5415.0 136:2489.0 140:139.0 141:1627.0 143:2115.0 144:1518.0 146:552.0 147:2466.0 150:831.0 151:985.0 152:…
400781	1103775	388	85:4651.0 86:644.0 87:1738.0 88:682.0 89:4701.0 90:723.0 91:35791.0 92:7014.0 93:42554.0 94:10942.0 95:41701.0 96:4012.0 97:11590.0 98:5100.0 99:1729.0 101:3839.0 102:845.0 103:2870.0 104:1227.0 105:27673.0 106:13733.0 107:33325.0 108:11622.0 109:19982.0 110:5048.0 111:5061.0 112:797.0 113:1335.0 114:477.0 115:4748.0 116:1624.0 117:7387.0 118:3222.0 119:15450.0 120:7442.0 121:16218.0 122:4346.0 1…
400775	1076474	215	86:495.0 87:920.0 89:1947.0 91:18392.0 92:1713.0 93:17925.0 94:4092.0 95:21379.0 96:2318.0 97:5997.0 98:609.0 101:2594.0 102:246.0 103:1502.0 104:1298.0 105:15710.0 106:9319.0 107:16832.0 108:10213.0 109:11057.0 110:2209.0 111:3542.0 115:2290.0 116:1114.0 117:4733.0 118:1502.0 119:8782.0 120:3742.0 121:9947.0 122:3106.0 123:4293.0 124:217.0 125:842.0 128:344.0 129:4252.0 130:910.0 131:5309.0 132:…
400774	1087701	131	91:1656.0 97:1370.0 103:1001.0 104:314.0 105:1433.0 107:356.0 109:1029.0 115:819.0 130:298.0 131:63867.0 132:7817.0 133:2500.0 135:678.0 148:250.0 149:852.0 150:144.0 151:560.0 156:85.0 170:146.0 173:195.0 177:313.0 178:85.0 179:1276.0 180:172.0 181:154.0 186:95.0 187:107.0 188:67.0 189:179.0 191:571.0 193:782.0 196:123.0 198:63.0 205:184.0 206:288.0 208:737.0 210:106.0 215:205.0 220:276.0 221:57…
400557	728398	296	85:5005.0 86:7295.0 87:2711.0 88:1236.0 89:4830.0 90:1334.0 91:5302.0 93:7586.0 94:3572.0 95:2799.0 96:4953.0 97:6536.0 98:7104.0 99:9395.0 101:15364.0 102:4897.0 103:13621.0 104:2601.0 105:1940.0 107:2451.0 108:1035.0 109:1818.0 110:6198.0 111:12742.0 112:4643.0 113:3298.0 114:3785.0 115:9124.0 116:12440.0 117:14364.0 118:3049.0 119:4465.0 120:3884.0 121:1964.0 122:1029.0 124:4087.0 125:1299.0 1…
400552	613636	214	85:4821.0 87:3435.0 88:8079.0 89:85789.0 90:3993.0 91:4322.0 92:738.0 94:1210.0 96:654.0 97:845.0 98:3907.0 99:6158.0 100:5878.0 101:40772.0 102:6394.0 103:184031.0 104:13398.0 105:11439.0 106:1120.0 108:4518.0 109:1369.0 110:16171.0 111:2218.0 112:2690.0 113:1889.0 114:5744.0 115:566.0 116:13045.0 117:27447.0 118:2008.0 119:7214.0 125:817.0 126:6558.0 127:2895.0 129:24897.0 130:8975.0 131:18624.…
400525	468154	110	85:398.0 86:116.0 87:439.0 88:133.0 89:1394.0 90:181.0 91:343.0 101:1541.0 102:125.0 103:8849.0 104:826.0 105:560.0 106:195.0 109:113.0 110:17435.0 111:725.0 112:240.0 113:1395.0 114:581.0 115:527.0 116:1197.0 117:6055.0 118:830.0 119:160.0 129:1044.0 131:944.0 132:228.0 133:2791.0 134:155.0 135:292.0 140:359.0 142:120.0 143:287.0 147:12084.0 148:2016.0 149:810.0 150:131.0 151:1539.0 152:101.0 15…
400444	522830	110	86:165.0 87:152.0 88:505.0 89:232.0 90:135.0 91:358.0 92:132.0 94:290.0 95:88.0 96:602.0 97:343.0 98:225.0 99:157.0 100:595.0 102:519.0 104:344.0 105:105.0 106:51.0 107:344.0 108:226.0 109:153.0 110:4236.0 111:300.0 114:232.0 115:221.0 118:227.0 119:111.0 120:179.0 122:475.0 123:205.0 124:81.0 125:327.0 128:226.0 129:39.0 130:985.0 131:225.0 132:135.0 134:1033.0 135:65.0 136:102.0 138:76.0 139:11…
400123	352557	142	86:48.0 87:109.0 88:118.0 91:80.0 92:92.0 98:154.0 100:724.0 101:145.0 102:220.0 104:54.0 107:177.0 110:255.0 111:40.0 112:207.0 114:184.0 115:188.0 117:252.0 118:81.0 120:55.0 123:55.0 129:83.0 130:71.0 131:356.0 133:151.0 134:560.0 135:69.0 136:54.0 137:60.0 140:154.0 141:62.0 142:5171.0 143:1293.0 144:357.0 145:58.0 146:103.0 147:1516.0 148:267.0 149:64.0 151:76.0 153:174.0 160:14.0 164:90.0 1…
399769	356948	180	85:347.0 86:1014.0 87:109.0 88:177.0 89:36.0 90:216.0 91:1056.0 92:183.0 93:271.0 94:288.0 95:2293.0 96:3069.0 97:1792.0 98:226.0 99:532.0 100:621.0 101:121.0 102:4482.0 103:1598.0 104:225.0 105:491.0 106:469.0 107:4304.0 108:510.0 109:226.0 110:11441.0 111:396.0 112:51.0 113:348.0 114:1420.0 115:393.0 116:32.0 118:612.0 119:126.0 120:220.0 121:89.0 122:383.0 123:1951.0 124:1711.0 125:6420.0 126:…
398801	330885	240	85:516.0 87:552.0 88:2757.0 89:422.0 90:340.0 91:836.0 94:78.0 95:238.0 96:3308.0 97:223.0 98:827.0 99:842.0 100:834.0 102:1766.0 103:191.0 106:125.0 107:71.0 114:795.0 116:1068.0 118:208.0 119:521.0 120:542.0 121:234.0 123:42.0 128:154.0 135:61.0 138:130.0 140:26.0 142:308.0 143:1123.0 144:472.0 147:905.0 149:117.0 152:177.0 154:54.0 156:257.0 157:157.0 158:471.0 160:63.0 161:114.0 162:388.0 165…
398784	542318	336	85:257.0 87:226.0 88:327.0 92:151.0 94:377.0 96:410.0 98:127.0 99:230.0 101:765.0 106:65.0 107:148.0 108:147.0 109:460.0 110:2039.0 111:130.0 113:101.0 115:295.0 117:2471.0 118:270.0 119:342.0 121:78.0 123:173.0 124:83.0 125:52.0 127:157.0 129:271.0 131:783.0 133:753.0 134:820.0 135:244.0 136:134.0 137:1932.0 138:277.0 139:52.0 140:420.0 141:89.0 142:455.0 143:70.0 147:1310.0 149:828.0 151:65.0 1…
395982	559150	117	85:1738.0 87:495.0 99:1226.0 101:1409.0 102:644.0 108:216.0 109:93.0 111:291.0 113:618.0 115:1444.0 116:863.0 117:18583.0 118:1855.0 119:960.0 120:113.0 127:397.0 129:4065.0 130:1082.0 131:8569.0 132:819.0 133:4436.0 134:593.0 135:405.0 136:721.0 137:185.0 138:50.0 143:179.0 144:182.0 145:239.0 147:8464.0 148:1151.0 149:1963.0 150:180.0 152:81.0 154:107.0 155:1033.0 157:171.0 169:123.0 185:45.0 1…
395933	308362	200	85:174.0 89:231.0 90:52.0 91:1027.0 92:498.0 93:273.0 96:57.0 102:132.0 103:104.0 105:391.0 107:150.0 108:777.0 110:1797.0 111:165.0 114:152.0 115:62.0 117:326.0 122:55.0 125:166.0 132:384.0 133:50.0 135:139.0 138:77.0 146:29.0 147:348.0 148:594.0 149:73.0 151:43.0 154:44.0 165:157.0 168:134.0 169:52.0 178:138.0 181:57.0 185:1370.0 186:140.0 188:49.0 190:101.0 192:48.0 198:166.0 200:3047.0 201:35…
390397	764079	202	85:444.0 88:82.0 93:562.0 98:2672.0 99:397.0 100:151.0 102:683.0 103:415.0 105:150.0 106:86.0 115:522.0 117:416.0 120:61.0 125:33.0 127:108.0 128:271.0 129:831.0 130:1029.0 131:634.0 132:302.0 133:615.0 134:42.0 140:85.0 142:388.0 143:138.0 144:158.0 145:353.0 146:127.0 147:2739.0 148:571.0 149:215.0 153:26.0 154:62.0 156:176.0 158:86.0 160:83.0 162:56.0 164:36.0 168:77.0 170:236.0 171:61.0 172:1…
390198	459090	155	85:327.0 86:922.0 87:525.0 89:229.0 90:81.0 93:232.0 94:105.0 95:206.0 97:269.0 98:716.0 99:549.0 100:2474.0 101:419.0 102:299.0 103:1732.0 105:355.0 106:197.0 108:147.0 110:339.0 111:559.0 112:936.0 113:515.0 114:454.0 115:522.0 116:279.0 117:539.0 118:206.0 119:304.0 123:77.0 128:232.0 129:176.0 130:657.0 131:1174.0 132:380.0 133:1495.0 134:145.0 136:109.0 137:82.0 138:78.0 139:4704.0 140:579.0…
390137	721291	174	86:3517.0 87:252.0 88:202.0 96:209.0 100:3174.0 101:474.0 102:670.0 112:297.0 113:79.0 114:210.0 115:1368.0 116:385.0 118:183.0 126:143.0 128:1245.0 129:224.0 130:397.0 131:569.0 132:280.0 133:513.0 140:164.0 142:105.0 144:83.0 146:68.0 147:2821.0 148:472.0 149:313.0 154:404.0 155:135.0 156:503.0 157:133.0 158:80.0 160:75.0 172:266.0 174:17321.0 175:3286.0 176:1406.0 177:94.0 186:91.0 187:38.0 19…
390121	185157	140	90:10777.0 91:478.0 92:77.0 96:77.0 97:7134.0 98:42.0 105:1060.0 107:101.0 108:389.0 110:6229.0 112:5610.0 118:186.0 128:823.0 139:141.0 140:68711.0 141:3345.0 143:118.0 153:40.0 172:122.0 187:12577.0 188:765.0 189:443.0 217:46.0 238:257.0 239:135.0 248:58.0 249:48.0 253:17.0 283:30.0 284:89.0 353:43.0 402:50.0 417:10.0 418:14.0 419:8.0 436:18.0 457:12.0 477:21.0 500:35.0
384986	219237	85	85:23485.0 87:3697.0 88:4399.0 99:2515.0 101:3862.0 102:2549.0 103:4491.0 112:927.0 113:3229.0 117:54771.0 123:2230.0 124:154.0 126:619.0 127:2480.0 133:8716.0 138:50.0 147:68151.0 148:8134.0 149:4760.0 151:7895.0 152:1036.0 153:324.0 164:142.0 166:1809.0 167:152.0 170:377.0 172:89.0 177:477.0 180:16.0 183:116.0 189:284.0 190:6718.0 191:9378.0 192:1858.0 205:879.0 208:90.0 219:2443.0 221:5106.0 2…
384919	847685	331	85:3700.0 86:738.0 89:1579.0 90:287.0 91:2424.0 93:1183.0 94:1086.0 97:1099.0 101:2812.0 102:380.0 103:9580.0 104:831.0 105:531.0 106:282.0 107:1771.0 108:573.0 109:642.0 110:126.0 113:406.0 115:1547.0 117:4359.0 118:1021.0 119:136.0 121:624.0 123:619.0 124:140.0 125:497.0 129:16340.0 130:1908.0 131:2522.0 132:95.0 133:3646.0 134:333.0 135:1076.0 136:124.0 137:150.0 143:805.0 147:6284.0 149:2956.…
384825	547228	99	88:414.0 95:345.0 96:346.0 97:223.0 99:97505.0 101:1366.0 102:633.0 107:58.0 108:60.0 109:247.0 110:6205.0 111:2262.0 112:1354.0 113:1826.0 117:4025.0 118:328.0 119:215.0 121:207.0 123:220.0 125:4950.0 126:143.0 127:1293.0 129:2579.0 130:5795.0 131:1171.0 132:1183.0 133:744.0 134:507.0 135:186.0 136:53.0 137:2476.0 138:208.0 139:570.0 144:890.0 145:686.0 147:1032.0 151:85.0 153:758.0 154:86.0 155…
382623	629448	174	85:25995.0 86:455482.0 87:48578.0 88:47737.0 89:5686.0 90:1434.0 91:1915.0 93:1325.0 94:1154.0 95:5633.0 96:5492.0 97:8784.0 98:21981.0 99:22309.0 100:206681.0 101:33892.0 102:35529.0 103:6900.0 104:2584.0 105:911.0 106:1147.0 108:797.0 109:2335.0 110:2349.0 111:3529.0 112:51947.0 113:19698.0 114:26060.0 115:19544.0 116:33095.0 117:52040.0 118:9004.0 119:3788.0 120:93.0 121:1114.0 122:402.0 123:2…
382613	614659	174	86:19558.0 87:1799.0 88:866.0 100:8955.0 101:1386.0 102:2998.0 112:163.0 113:404.0 114:628.0 115:356.0 116:1264.0 117:1826.0 118:230.0 119:384.0 129:366.0 130:2960.0 131:854.0 132:589.0 133:1012.0 146:199.0 147:5649.0 148:580.0 149:473.0 155:175.0 156:328.0 157:123.0 160:1153.0 161:136.0 162:76.0 167:71.0 172:1088.0 174:35551.0 175:6305.0 176:5617.0 177:784.0 178:280.0 187:453.0 188:241.0 189:69.…
382600	611347	312	85:1193.0 86:1369.0 87:703.0 88:602.0 89:1260.0 90:618.0 91:1321.0 92:2891.0 93:1460.0 94:649.0 95:1860.0 96:500.0 97:1428.0 98:262.0 99:557.0 100:8701.0 101:1829.0 102:810.0 103:7162.0 104:2976.0 105:592.0 106:1175.0 107:182.0 108:369.0 109:833.0 110:404.0 111:500.0 112:127.0 113:282.0 115:491.0 116:503.0 118:332.0 119:530.0 120:2744.0 121:923.0 122:590.0 123:1122.0 124:335.0 125:382.0 126:432.0…
382585	919293	117	85:11890.0 86:2544.0 87:2201.0 88:1513.0 89:7696.0 90:1046.0 91:2233.0 92:441.0 93:5573.0 94:900.0 95:14418.0 96:3012.0 97:16137.0 98:12358.0 99:6110.0 100:991.0 101:4097.0 102:1076.0 103:5732.0 104:438.0 105:4818.0 106:563.0 107:2851.0 108:452.0 109:4899.0 110:854.0 111:8062.0 112:2863.0 113:1469.0 114:413.0 115:2419.0 116:11506.0 117:208933.0 118:19530.0 119:8601.0 120:435.0 121:2720.0 122:370.…
382280	387119	183	85:185669.0 86:281812.0 87:30303.0 88:18602.0 89:9035.0 90:7456.0 91:4631.0 92:22135.0 93:4030.0 94:3358.0 95:8480.0 96:104134.0 97:145800.0 98:77363.0 99:89348.0 100:55397.0 101:15509.0 102:88626.0 103:58559.0 104:17806.0 105:3872.0 106:17015.0 107:22672.0 108:1968.0 109:2574.0 110:6458.0 111:6024.0 112:8850.0 113:211560.0 114:89790.0 115:54321.0 116:32707.0 117:18080.0 118:12169.0 119:590.0 120…
381710	763717	357	85:27138.0 86:6858.0 87:33953.0 88:22017.0 89:52951.0 90:6678.0 91:17900.0 94:3297.0 98:11362.0 99:28441.0 100:4040.0 101:635426.0 102:72486.0 103:891760.0 104:89406.0 105:55172.0 106:6683.0 107:12198.0 109:7718.0 113:60614.0 114:6463.0 115:85449.0 116:138421.0 117:130773.0 118:17080.0 119:36024.0 120:5041.0 121:17769.0 122:3968.0 123:2120.0 124:1839.0 129:419194.0 130:71330.0 131:323524.0 132:38…
381605	1047640	370	85:7916.0 87:2339.0 88:1505.0 89:1126.0 91:74472.0 92:14112.0 93:67828.0 94:22016.0 95:84057.0 96:7505.0 97:18132.0 98:905.0 99:3559.0 100:893.0 101:2568.0 102:2550.0 103:6610.0 104:1007.0 105:63047.0 106:32566.0 107:69499.0 108:53611.0 109:42633.0 110:5742.0 111:7249.0 112:1508.0 113:2801.0 115:10382.0 116:3986.0 117:10195.0 118:6008.0 119:27803.0 120:14906.0 121:39477.0 122:10200.0 123:10552.0 …
381278	1063598	237	85:861.0 88:184.0 89:316.0 91:1479.0 95:527.0 97:534.0 107:346.0 109:190.0 117:952.0 118:126.0 119:1269.0 121:430.0 123:150.0 132:219.0 135:121.0 137:206.0 147:708.0 149:751.0 152:89.0 159:41.0 160:169.0 162:104.0 165:163.0 167:43.0 168:45.0 169:95.0 170:134.0 171:99.0 178:262.0 180:144.0 189:348.0 190:89.0 191:264.0 192:200.0 193:185.0 194:111.0 204:275.0 205:299.0 208:1212.0 209:171.0 210:225.0…
380191	524527	188	86:1632.0 88:286.0 89:652.0 94:255.0 95:250.0 100:13552.0 101:694.0 102:1117.0 103:1877.0 106:150.0 107:159.0 108:211.0 109:247.0 110:200.0 113:815.0 115:6275.0 118:423.0 119:2055.0 122:559.0 126:235.0 127:178.0 128:132.0 130:3451.0 132:71.0 134:198.0 135:646.0 138:57.0 139:95.0 142:901.0 146:276.0 150:34.0 155:976.0 160:316.0 161:108.0 170:149.0 172:2507.0 173:81.0 174:2606.0 175:241.0 176:705.0…
379926	1196607	91	89:731.0 90:370.0 91:8622.0 93:477.0 95:112.0 103:458.0 104:589.0 105:3030.0 106:394.0 107:1687.0 115:1829.0 116:1290.0 117:871.0 118:84.0 119:2615.0 127:484.0 128:839.0 129:2266.0 134:304.0 142:560.0 143:702.0 144:396.0 145:874.0 147:4246.0 152:163.0 153:129.0 157:568.0 159:1211.0 160:255.0 167:147.0 175:2362.0 177:174.0 179:729.0 187:712.0 188:232.0 189:367.0 190:124.0 191:6254.0 192:880.0 193:…
379374	912658	246	86:449.0 87:891.0 88:318.0 89:7037.0 90:242.0 91:491.0 92:287.0 93:535.0 94:324.0 96:638.0 97:418.0 98:119.0 99:1194.0 100:2084.0 101:1703.0 102:565.0 103:14345.0 104:1610.0 105:1289.0 106:617.0 108:79.0 109:169.0 110:270.0 111:568.0 112:574.0 113:21.0 114:1542.0 115:917.0 116:5962.0 117:9003.0 118:1635.0 121:284.0 122:59.0 123:491.0 125:252.0 126:1641.0 127:854.0 128:2333.0 129:4594.0 130:759.0 …
379063	562916	243	85:1143.0 86:979.0 90:181.0 92:132.0 95:882.0 98:362.0 101:1370.0 102:958.0 103:1218.0 106:164.0 107:484.0 110:1002.0 112:963.0 117:1476.0 118:1023.0 119:694.0 124:119.0 126:704.0 127:662.0 128:630.0 129:1713.0 130:502.0 131:1892.0 132:936.0 133:4587.0 134:697.0 135:479.0 142:482.0 143:784.0 144:748.0 147:2103.0 148:929.0 149:1755.0 153:516.0 155:709.0 159:169.0 161:888.0 163:1283.0 164:165.0 166…
378126	518635	227	85:397.0 92:229.0 98:1192.0 100:6587.0 111:316.0 112:3800.0 114:1299.0 116:233.0 118:233.0 126:2247.0 127:1365.0 128:3202.0 129:289.0 130:1748.0 131:1219.0 132:481.0 133:2639.0 139:3289.0 140:1098.0 142:185.0 146:452.0 147:4345.0 151:34.0 153:2110.0 154:7599.0 155:739.0 156:1031.0 157:1914.0 158:602.0 160:171.0 161:63.0 170:319.0 172:1242.0 176:53.0 179:92.0 182:374.0 183:286.0 185:62.0 197:352.0…
377204	565461	275	86:1304.0 87:440.0 88:51.0 89:17155.0 90:1520.0 99:571.0 100:4674.0 104:543.0 105:458.0 106:70.0 111:406.0 112:1310.0 113:968.0 114:2004.0 115:1424.0 116:1928.0 117:5120.0 119:756.0 123:69.0 126:1055.0 127:2027.0 128:4790.0 129:1728.0 131:2013.0 132:884.0 133:4566.0 134:525.0 135:357.0 137:200.0 138:54.0 139:233.0 140:462.0 142:635.0 143:529.0 144:2287.0 147:566.0 148:2529.0 149:1103.0 150:255.0 …
376647	384161	184	86:32659.0 90:2349.0 91:3432.0 92:780.0 95:318.0 97:2441.0 98:911.0 99:643.0 100:8289.0 101:4866.0 102:156.0 103:178.0 105:550.0 106:840.0 110:3506.0 111:259.0 114:582.0 117:3934.0 118:5691.0 120:638.0 121:346.0 122:321.0 126:285.0 130:2818.0 131:929.0 133:1983.0 134:34301.0 137:346.0 140:1557.0 141:161.0 144:640.0 147:4358.0 148:1089.0 153:95.0 160:1156.0 162:371.0 174:8078.0 175:2555.0 176:135.…
376631	625739	120	86:461.0 89:2590.0 91:47696.0 92:8704.0 93:40525.0 94:24302.0 97:864.0 100:840.0 101:851.0 102:1048.0 103:7011.0 104:621.0 105:2323.0 106:637.0 107:8680.0 108:1006.0 110:357.0 111:124.0 113:337.0 115:2206.0 117:947.0 119:8079.0 120:53397.0 121:52855.0 122:4496.0 123:482.0 124:230.0 125:135.0 126:355.0 129:1494.0 130:364.0 134:228.0 135:556.0 136:152.0 141:921.0 142:371.0 143:714.0 144:219.0 145:2…
376628	548241	257	87:1217.0 88:1520.0 90:483.0 95:5033.0 96:1257.0 97:2691.0 98:2109.0 101:2208.0 105:2906.0 107:1097.0 111:1730.0 112:1094.0 114:368.0 115:461.0 116:6131.0 117:62681.0 118:10226.0 119:1492.0 125:721.0 126:908.0 127:505.0 129:34769.0 131:11197.0 132:19932.0 133:650.0 134:1673.0 135:502.0 136:204.0 143:2197.0 145:9369.0 146:1108.0 147:1722.0 154:113.0 155:267.0 157:934.0 158:309.0 159:315.0 185:882.…
376622	778738	202	85:5792.0 86:9281.0 88:3966.0 89:11791.0 91:17284.0 93:19953.0 94:13559.0 95:53980.0 96:70797.0 97:47028.0 98:50904.0 99:13305.0 100:17691.0 101:14478.0 102:5239.0 103:9166.0 105:14826.0 106:3378.0 107:13658.0 108:4606.0 109:17383.0 110:26557.0 111:20180.0 112:9779.0 113:622.0 114:1626.0 115:7500.0 116:28219.0 117:256798.0 118:26709.0 119:17603.0 120:2588.0 121:12619.0 122:4053.0 123:16883.0 124:…
371571	399076	188	85:829.0 86:897.0 87:815.0 88:451.0 89:608.0 90:204.0 93:97.0 94:114.0 95:445.0 96:368.0 97:670.0 98:213.0 99:592.0 100:26078.0 101:3331.0 102:1154.0 105:1292.0 106:79.0 111:295.0 112:195.0 113:257.0 114:4918.0 115:1232.0 116:2014.0 117:18591.0 118:1946.0 119:1090.0 121:129.0 129:7696.0 130:2042.0 131:6596.0 132:4847.0 133:5190.0 134:751.0 135:408.0 139:106.0 142:42.0 143:3554.0 144:203.0 145:206…
371262	773095	195	85:3346.0 86:2172.0 87:2767.0 88:1248.0 89:7232.0 90:802.0 91:2250.0 92:606.0 93:3278.0 94:3150.0 95:3757.0 96:852.0 97:764.0 98:3943.0 99:3102.0 100:8658.0 101:2912.0 102:1637.0 103:9006.0 104:1205.0 105:1328.0 106:1066.0 107:1502.0 108:1185.0 109:16302.0 110:1915.0 111:2624.0 112:873.0 113:3092.0 114:1702.0 115:3165.0 116:2733.0 117:2529.0 118:596.0 119:1649.0 120:555.0 121:1478.0 122:470.0 123…
370223	773174	227	85:2111.0 86:1654.0 87:1789.0 88:1245.0 89:2565.0 90:476.0 91:1360.0 92:383.0 93:1514.0 94:800.0 95:1372.0 96:438.0 97:912.0 98:1854.0 99:2007.0 100:4892.0 101:3095.0 102:1048.0 103:5417.0 104:559.0 105:1396.0 106:803.0 107:1281.0 108:663.0 109:8044.0 110:929.0 111:2940.0 112:889.0 113:3439.0 114:1312.0 115:2603.0 116:2148.0 117:2323.0 118:354.0 119:2058.0 120:315.0 121:1052.0 122:272.0 123:773.0…
369743	641820	179	86:4061.0 87:1214.0 89:19526.0 90:8385.0 91:14102.0 92:2064.0 97:972.0 101:2478.0 102:3529.0 106:1687.0 107:8927.0 109:565.0 115:4988.0 116:5139.0 118:1072.0 120:5762.0 121:3654.0 122:888.0 123:181.0 130:6145.0 133:5314.0 135:7004.0 136:1421.0 139:1517.0 144:1171.0 145:3977.0 146:2058.0 149:12977.0 150:2014.0 151:7616.0 152:1742.0 157:3332.0 160:672.0 161:4211.0 162:2440.0 163:12362.0 164:4276.0 …
369586	575920	180	85:3454.0 86:2541.0 87:3891.0 88:2767.0 89:7755.0 96:811.0 98:1994.0 100:8036.0 101:4937.0 102:4215.0 103:73529.0 104:7709.0 106:113.0 110:1113.0 111:970.0 112:1324.0 115:3289.0 116:976.0 117:33173.0 118:10588.0 119:26.0 120:915.0 121:222.0 123:374.0 126:4734.0 129:33233.0 130:8099.0 131:10795.0 132:3772.0 133:23270.0 134:877.0 135:1970.0 137:1361.0 140:881.0 141:905.0 143:2982.0 146:713.0 147:92…
369124	633624	204	85:4004.0 86:2639.0 87:4798.0 101:5392.0 102:1873.0 103:46724.0 104:4695.0 105:1572.0 111:1605.0 114:1818.0 115:5722.0 116:8315.0 117:10764.0 118:2135.0 119:5749.0 125:871.0 126:549.0 127:1073.0 128:467.0 129:72705.0 131:13270.0 133:39060.0 135:4263.0 138:604.0 140:1049.0 142:384.0 143:13721.0 144:2878.0 146:560.0 147:113357.0 148:20122.0 149:15085.0 150:372.0 151:1255.0 152:341.0 153:105.0 155:3…
367506	1100349	398	85:10980.0 87:704.0 89:3367.0 91:28878.0 92:5199.0 93:26262.0 94:7473.0 95:22691.0 96:1744.0 97:7252.0 98:1230.0 99:2470.0 101:3966.0 102:847.0 104:1476.0 105:20764.0 106:10037.0 107:27479.0 108:15446.0 109:11281.0 110:2904.0 111:4293.0 114:162.0 115:3070.0 116:2319.0 117:5579.0 118:1388.0 119:11128.0 120:6876.0 121:12132.0 122:5032.0 123:5945.0 124:1746.0 125:1236.0 126:403.0 127:2745.0 128:1749…
367449	1073882	329	85:23784.0 86:5157.0 87:7580.0 88:3377.0 89:19389.0 90:3637.0 91:243250.0 92:34504.0 93:173223.0 94:19690.0 95:213077.0 96:17607.0 97:53674.0 98:8761.0 99:12008.0 100:2553.0 101:26015.0 102:3343.0 103:21695.0 104:14305.0 105:202401.0 106:48353.0 107:152229.0 108:35850.0 109:112205.0 110:15318.0 111:33718.0 112:1303.0 113:10124.0 114:2540.0 115:55366.0 116:27036.0 117:71462.0 118:27342.0 119:17462…
367202	1129812	296	85:2047.0 87:1908.0 89:6615.0 91:36370.0 92:5249.0 93:24315.0 94:4948.0 95:31446.0 96:4730.0 97:12635.0 98:2300.0 99:2322.0 101:2184.0 102:1858.0 103:4015.0 104:4008.0 105:33182.0 106:13519.0 107:23365.0 108:6012.0 109:18018.0 110:4887.0 111:2841.0 112:802.0 115:6106.0 116:5675.0 117:8279.0 118:7269.0 119:27714.0 120:15463.0 121:11030.0 122:7698.0 123:3082.0 124:1905.0 125:3125.0 126:900.0 127:24…
367131	428295	140	85:470.0 90:669.0 101:63.0 103:338.0 106:52.0 107:154.0 110:524.0 112:88.0 134:341.0 140:6023.0 152:36.0 155:48.0 166:26.0 172:26.0 184:199.0 186:30.0 188:57.0 196:35.0 212:52.0 224:334.0 233:30.0 269:33.0 276:17.0 278:15.0 280:13.0 287:22.0 294:35.0 302:23.0 306:29.0 307:28.0 322:15.0 324:29.0 327:56.0 338:12.0 344:25.0 345:12.0 349:29.0 359:33.0 368:17.0 376:16.0 379:23.0 380:20.0 381:11.0 383:…
365911	438123	312	86:615.0 88:503.0 90:409.0 91:329.0 93:231.0 96:3706.0 97:203.0 98:183.0 99:284.0 100:1788.0 101:180.0 102:852.0 104:165.0 109:154.0 110:6362.0 111:127.0 113:191.0 114:114.0 116:732.0 118:531.0 119:148.0 120:343.0 121:145.0 126:202.0 127:164.0 128:185.0 130:692.0 131:351.0 134:1975.0 135:303.0 136:82.0 137:146.0 138:509.0 140:110.0 142:169.0 143:610.0 144:2441.0 145:843.0 146:457.0 147:930.0 148:…
365431	401747	194	85:128.0 86:244.0 88:157.0 89:142.0 90:233.0 91:706.0 92:4376.0 93:2541.0 94:526.0 96:91.0 97:641.0 98:180.0 99:129.0 100:4236.0 106:240.0 109:607.0 110:1002.0 112:338.0 115:107.0 120:2730.0 121:237.0 122:318.0 123:6829.0 124:2908.0 125:671.0 131:2352.0 132:211.0 134:43.0 136:330.0 137:164.0 139:482.0 150:1851.0 151:201.0 152:398.0 154:151.0 160:74.0 164:120.0 165:158.0 166:1778.0 167:1014.0 168:…
365344	1108715	253	85:5196.0 86:876.0 87:944.0 88:599.0 89:2527.0 90:818.0 91:17795.0 92:2501.0 93:15991.0 94:3165.0 95:12810.0 96:1311.0 97:2084.0 98:395.0 99:1343.0 100:248.0 101:4530.0 102:1044.0 103:5390.0 104:965.0 105:17817.0 106:3090.0 107:12541.0 108:1727.0 109:6095.0 110:671.0 111:1212.0 112:248.0 113:1617.0 114:331.0 115:4463.0 116:5883.0 117:23327.0 118:3739.0 119:11641.0 120:2018.0 121:6544.0 122:1299.0…
364418	1127236	427	85:2163.0 86:659.0 89:1360.0 90:329.0 91:9046.0 92:1283.0 93:10392.0 94:547.0 95:7327.0 96:577.0 97:1196.0 98:199.0 99:254.0 101:2040.0 102:504.0 103:2931.0 104:862.0 105:10880.0 107:7650.0 109:3732.0 110:162.0 111:798.0 112:154.0 114:226.0 115:2030.0 116:3091.0 117:15775.0 118:2220.0 119:6950.0 120:1206.0 121:5275.0 122:828.0 123:1545.0 125:649.0 126:353.0 127:923.0 128:1302.0 129:13537.0 130:20…
364096	796443	304	96:686.0 97:316.0 100:1755.0 102:448.0 113:44.0 114:168.0 115:574.0 124:319.0 128:369.0 130:838.0 133:629.0 136:217.0 137:148.0 138:172.0 140:221.0 146:337.0 147:3491.0 148:639.0 149:930.0 150:324.0 154:104.0 158:145.0 159:354.0 160:394.0 162:103.0 168:43.0 172:609.0 173:625.0 179:72.0 186:120.0 187:306.0 188:2219.0 189:537.0 190:343.0 198:34.0 200:137.0 201:200.0 202:1007.0 203:79.0 212:127.0 21…
361256	411381	100	85:798.0 87:375.0 89:401.0 90:53.0 91:274.0 92:281.0 94:100.0 96:162.0 98:99.0 99:109.0 100:22473.0 101:3676.0 102:942.0 103:739.0 104:1317.0 105:2012.0 106:388.0 107:171.0 108:382.0 109:178.0 110:124.0 111:132.0 112:152.0 113:291.0 114:224.0 115:252.0 118:254.0 119:398.0 120:1109.0 121:397.0 123:156.0 124:183.0 125:269.0 126:216.0 131:1801.0 132:654.0 133:9242.0 134:657.0 135:348.0 136:153.0 137…
358243	284775	215	85:382.0 99:2098.0 100:844.0 104:420.0 107:182.0 114:42.0 115:121.0 128:71.0 131:1414.0 139:26.0 141:89.0 151:68.0 153:39.0 155:271.0 157:188.0 159:84.0 171:3421.0 172:467.0 173:292.0 175:65.0 177:102.0 178:41.0 186:483.0 187:1483.0 188:220.0 189:67.0 198:31.0 199:102.0 203:86.0 214:35.0 215:4736.0 216:903.0 217:361.0 218:57.0 220:153.0 231:26.0 250:23.0 252:97.0 253:14.0 296:30.0 315:31.0 370:41…
357409	236910	131	86:1724.0 87:150.0 88:400.0 93:152.0 98:179.0 100:253.0 101:723.0 102:1794.0 104:383.0 110:298.0 111:73.0 115:368.0 116:240.0 117:606.0 118:292.0 128:214.0 129:123.0 130:220.0 131:21991.0 132:1984.0 133:2074.0 134:1683.0 136:297.0 143:696.0 144:79.0 147:5536.0 148:462.0 149:761.0 158:89.0 159:56.0 163:69.0 166:81.0 167:94.0 184:971.0 197:50.0 213:258.0 228:97.0 229:56.0 233:253.0 234:171.0 239:43…
356996	515514	153	89:588.0 92:67.0 95:376.0 97:2537.0 99:416.0 109:204.0 110:62.0 111:1516.0 113:1828.0 116:596.0 117:11772.0 118:1241.0 119:614.0 124:46.0 125:1011.0 126:219.0 127:296.0 129:2550.0 130:412.0 132:1652.0 133:432.0 137:150.0 141:103.0 142:250.0 143:3986.0 146:164.0 151:71.0 152:141.0 153:8417.0 157:2560.0 158:570.0 159:1460.0 160:238.0 161:63.0 170:838.0 172:420.0 173:2601.0 174:996.0 175:98.0 183:86…
356988	763084	157	86:126.0 87:651.0 89:219.0 93:389.0 95:495.0 97:5495.0 98:624.0 99:1304.0 101:1261.0 102:174.0 103:729.0 104:177.0 109:1563.0 110:166.0 111:2224.0 112:356.0 113:1561.0 114:419.0 115:725.0 116:201.0 117:1715.0 119:154.0 123:233.0 124:81.0 126:1942.0 127:4101.0 128:508.0 129:518.0 132:443.0 133:272.0 138:366.0 139:4066.0 140:414.0 141:389.0 142:108.0 143:1210.0 144:256.0 145:145.0 146:76.0 148:783.…
356986	420891	220	87:578.0 89:832.0 91:296.0 92:85.0 97:3716.0 98:84.0 101:939.0 102:3552.0 103:1461.0 105:312.0 107:315.0 111:1923.0 112:150.0 113:858.0 115:157.0 117:1401.0 118:404.0 119:271.0 122:37.0 125:937.0 128:340.0 129:1706.0 130:6808.0 131:2864.0 132:594.0 133:2248.0 134:457.0 135:389.0 141:3303.0 142:312.0 143:1718.0 144:951.0 145:1007.0 146:4720.0 147:11668.0 148:2983.0 149:1742.0 150:36.0 151:184.0 15…
356405	407605	201	85:1081.0 91:621.0 95:1316.0 97:122.0 99:303.0 101:237.0 102:316.0 103:1737.0 104:264.0 111:2791.0 112:274.0 113:253.0 115:1002.0 116:116.0 117:1652.0 118:160.0 119:297.0 123:75.0 127:85.0 129:441.0 130:573.0 131:853.0 132:233.0 133:1594.0 134:180.0 135:139.0 142:34.0 143:408.0 144:57.0 145:6064.0 146:800.0 147:6338.0 148:873.0 149:1534.0 150:230.0 157:196.0 159:34.0 161:62.0 169:155.0 170:30.0 1…
356291	371317	194	85:2152.0 88:824.0 89:18144.0 90:3144.0 91:735.0 92:142.0 93:1946.0 94:459.0 95:2583.0 96:5516.0 97:1445.0 98:1397.0 102:803.0 104:1192.0 105:266.0 108:142.0 109:382.0 111:263.0 114:915.0 118:3240.0 119:4204.0 120:970.0 121:106.0 122:467.0 123:195.0 124:14732.0 125:909.0 126:927.0 128:2046.0 129:891.0 130:917.0 131:632.0 133:1103.0 136:1089.0 137:876.0 138:3345.0 139:290.0 141:527.0 142:288.0 143…
355454	599480	152	86:396.0 89:385.0 90:109.0 92:161.0 94:267.0 95:121.0 97:285.0 98:462.0 99:286.0 100:38178.0 101:3826.0 102:2405.0 103:768.0 104:441.0 105:206.0 106:229.0 107:99.0 108:96.0 109:328.0 110:375.0 112:312.0 113:161.0 114:886.0 115:867.0 116:151.0 117:685.0 118:453.0 120:340.0 121:146.0 122:85.0 124:141.0 126:541.0 128:1501.0 129:254.0 130:948.0 131:1010.0 132:1086.0 133:1306.0 134:333.0 135:163.0 136…
354154	807657	339	85:829.0 87:64.0 89:220.0 91:546.0 93:770.0 94:435.0 95:2016.0 96:1657.0 97:1103.0 98:2421.0 99:1861.0 107:140.0 108:187.0 109:791.0 110:668.0 111:1492.0 112:458.0 113:382.0 115:168.0 116:665.0 117:5005.0 118:551.0 123:653.0 124:330.0 125:458.0 126:85.0 129:11767.0 130:1441.0 131:777.0 132:1036.0 134:122.0 137:286.0 138:302.0 139:199.0 140:64.0 141:149.0 142:1537.0 143:10085.0 144:1307.0 145:2194…
353817	1101360	430	85:1969.0 86:456.0 87:660.0 88:151.0 89:1014.0 91:7962.0 92:1765.0 93:11660.0 94:2762.0 95:9594.0 96:1545.0 97:1782.0 99:271.0 100:305.0 101:1354.0 102:472.0 105:8834.0 106:4019.0 107:9721.0 108:5590.0 109:5578.0 110:503.0 111:840.0 115:2036.0 116:1603.0 117:19931.0 118:2777.0 119:3821.0 120:2086.0 121:3695.0 122:1751.0 123:1577.0 124:521.0 126:56.0 127:1062.0 128:987.0 129:12884.0 130:2343.0 131…
353342	311099	231	85:13254.0 86:36483.0 87:16438.0 88:3979.0 89:4311.0 90:12244.0 91:14959.0 92:4029.0 94:5481.0 95:2283.0 96:1948.0 97:3006.0 98:2545.0 99:31324.0 100:433141.0 101:44667.0 102:22158.0 103:8990.0 104:23469.0 105:7438.0 106:1681.0 107:2022.0 108:1173.0 111:744.0 112:593.0 113:4671.0 114:5134.0 115:17509.0 116:170140.0 117:31982.0 118:8503.0 119:3540.0 120:162305.0 121:15446.0 122:9643.0 123:1959.0 1…
352123	188391	160	86:2032.0 87:1578.0 88:397.0 89:1061.0 91:281.0 93:2536.0 100:2230.0 101:642.0 102:1003.0 103:1556.0 104:236.0 105:816.0 106:269.0 110:3385.0 111:1040.0 112:83.0 113:573.0 115:873.0 117:2108.0 118:934.0 119:547.0 120:207.0 125:1926.0 131:3993.0 132:5748.0 133:3014.0 134:480.0 136:1131.0 138:150.0 142:198.0 144:441.0 146:202.0 147:30394.0 148:4757.0 149:2477.0 150:260.0 158:242.0 159:176.0 160:208…
351289	1003356	105	85:1477.0 88:111.0 90:262.0 91:31059.0 92:9842.0 93:14488.0 94:3325.0 95:15028.0 96:2073.0 97:4671.0 98:291.0 99:641.0 101:292.0 102:231.0 103:3479.0 104:2604.0 105:29770.0 106:12146.0 107:11789.0 108:3893.0 109:7403.0 110:1275.0 111:3533.0 112:441.0 113:470.0 114:178.0 115:4774.0 116:2047.0 117:11714.0 118:5382.0 119:9230.0 120:5126.0 121:4550.0 122:2072.0 123:3807.0 124:494.0 125:1181.0 127:134…
351270	973948	423	85:1791.0 86:655.0 88:409.0 89:573.0 92:491.0 93:2884.0 94:1438.0 95:10323.0 96:11296.0 97:8039.0 98:6254.0 99:1448.0 105:1465.0 107:1075.0 108:1199.0 109:5902.0 110:4175.0 111:3663.0 112:994.0 113:444.0 116:2700.0 117:32992.0 118:3612.0 119:2110.0 120:612.0 121:2433.0 122:972.0 123:2703.0 124:2180.0 125:1917.0 129:31256.0 130:3164.0 131:7003.0 132:10830.0 133:5183.0 134:1927.0 135:1659.0 137:111…
351231	1013443	368	85:3696.0 86:393.0 89:766.0 90:159.0 91:23706.0 92:5039.0 93:11659.0 94:2424.0 95:11361.0 96:1507.0 97:5086.0 98:860.0 99:1226.0 101:1787.0 102:324.0 103:6170.0 104:1707.0 105:19640.0 106:4801.0 107:10285.0 108:3859.0 109:5939.0 110:836.0 111:2614.0 112:254.0 113:671.0 114:221.0 115:5216.0 116:2634.0 117:8968.0 118:2445.0 119:6836.0 120:6487.0 121:6171.0 122:1545.0 123:2382.0 124:318.0 125:996.0 …
351061	624188	284	85:57367.0 86:45143.0 87:14609.0 88:17553.0 89:11699.0 90:8418.0 91:79203.0 92:7458.0 93:6986.0 94:9497.0 95:7341.0 96:9872.0 97:10240.0 98:31333.0 99:277853.0 100:129796.0 101:33097.0 102:18694.0 103:38683.0 104:34500.0 105:10295.0 106:5789.0 107:5381.0 108:3826.0 109:4316.0 110:59653.0 111:11496.0 112:11237.0 113:56833.0 114:99954.0 115:31784.0 116:17754.0 117:17055.0 118:28570.0 119:67010.0 12…
348618	264454	85	85:15990.0 91:342.0 92:38.0 95:1846.0 96:618.0 130:549.0 147:1411.0
347979	425646	140	90:1944.0 96:314.0 97:729.0 112:780.0 119:308.0 139:92.0 140:17949.0 141:894.0 146:160.0 154:382.0 155:746.0 167:717.0 168:819.0 180:220.0 181:435.0 196:172.0 203:102.0 212:95.0 224:3953.0 225:208.0 228:870.0 234:52.0 236:69.0 243:65.0 293:121.0 295:100.0 356:59.0 372:35.0 378:31.0 382:28.0 387:45.0 407:33.0 411:44.0 414:39.0 443:46.0 488:37.0 499:41.0
347424	758120	202	85:1971.0 89:2040.0 90:1097.0 91:4269.0 100:8082.0 101:3306.0 102:2346.0 105:1035.0 115:2826.0 117:2535.0 118:985.0 120:3008.0 129:4453.0 130:10115.0 131:2849.0 134:904.0 140:1379.0 141:1387.0 145:1624.0 146:2977.0 147:4618.0 150:839.0 154:1995.0 168:616.0 169:663.0 170:1201.0 171:1018.0 173:761.0 183:998.0 184:776.0 185:1121.0 186:842.0 187:839.0 188:1229.0 189:942.0 192:14144.0 193:3220.0 194:4…
346248	295999	132	85:1647.0 86:4931.0 87:2070.0 89:35509.0 90:2224.0 91:1835.0 99:617.0 101:2888.0 102:5983.0 104:2949.0 105:234.0 106:363.0 111:46.0 115:2004.0 116:1029.0 118:304.0 119:2252.0 124:34.0 130:4557.0 131:842.0 132:100986.0 133:2260.0 135:374.0 138:66.0 142:1226.0 145:231.0 146:8.0 150:50.0 152:140.0 158:314.0 162:111.0 171:904.0 176:557.0 191:789.0 192:150.0 212:36.0 218:84.0 240:45.0 241:131.0 243:49…
346167	209891	176	87:2062.0 88:2341.0 89:749.0 90:141.0 99:207.0 101:1277.0 102:14670.0 103:2681.0 104:870.0 106:116.0 114:53.0 116:618.0 117:16650.0 118:2617.0 119:1318.0 131:2582.0 132:1982.0 133:4023.0 143:183.0 144:304.0 145:152.0 146:1946.0 147:32380.0 148:5686.0 149:2734.0 150:358.0 151:268.0 153:29.0 159:186.0 160:2625.0 161:660.0 162:480.0 164:91.0 165:95.0 166:100.0 173:36.0 176:8186.0 177:1359.0 178:670.…
345691	209867	86	86:55889.0 87:3099.0 98:1324.0 100:22051.0 101:1451.0 114:780.0 115:15302.0 116:918.0 117:19680.0 118:922.0 128:92.0 147:11517.0 148:2322.0 174:1627.0 175:356.0 184:277.0 192:665.0 229:182.0 230:75.0 314:43.0 351:32.0 382:19.0 386:16.0 388:41.0 394:21.0
345473	427264	129	87:382.0 89:152.0 97:1019.0 110:72.0 111:1002.0 113:172.0 120:125.0 125:753.0 129:2500.0 130:1149.0 131:192.0 141:1368.0 142:182.0 143:1510.0 144:168.0 159:1060.0 160:185.0 175:98.0 188:49.0 200:43.0 300:17.0
345452	530741	198	85:370.0 91:176.0 92:164.0 93:354.0 94:210.0 95:294.0 97:321.0 103:134.0 105:63.0 107:63.0 108:364.0 109:931.0 110:481.0 111:222.0 112:91.0 113:386.0 117:870.0 119:37.0 121:74.0 122:22.0 129:401.0 131:150.0 133:515.0 135:231.0 136:96.0 139:218.0 141:40.0 144:205.0 147:9121.0 148:1126.0 149:809.0 151:47.0 152:40.0 154:510.0 155:467.0 156:67.0 157:190.0 159:162.0 160:23.0 161:44.0 162:37.0 163:51.0…
345437	376172	141	90:384.0 92:61.0 99:4192.0 140:28.0 141:2029.0 142:147.0 146:223.0 167:96.0 190:257.0 216:74.0 231:15.0 279:21.0 294:105.0 314:96.0
345436	818190	131	99:106.0 131:4028.0 132:356.0 137:33.0 153:58.0 177:43.0 214:34.0 244:16.0 253:22.0 286:14.0 300:16.0 310:30.0 313:31.0 326:97.0 334:20.0 353:16.0 393:11.0 399:22.0 410:23.0 428:16.0 435:33.0 452:19.0 475:26.0 476:20.0 478:11.0 484:14.0 488:11.0 491:8.0 496:28.0 498:7.0 500:7.0
345420	417117	128	85:255.0 86:442.0 87:2815.0 89:3076.0 91:66.0 92:33.0 96:1033.0 98:726.0 99:143.0 101:768.0 102:84.0 104:122.0 107:507.0 108:53.0 109:88.0 113:583.0 116:464.0 118:303.0 124:165.0 127:840.0 128:3991.0 129:533.0 130:575.0 132:150.0 136:107.0 138:183.0 139:103.0 140:568.0 152:89.0 153:45.0 154:583.0 155:374.0 157:792.0 158:248.0 169:122.0 170:111.0 172:471.0 173:324.0 178:29.0 180:53.0 185:13.0 186:…
345415	314981	215	85:303.0 88:251.0 89:335.0 91:94.0 92:38.0 97:301.0 108:94.0 113:330.0 116:658.0 117:10822.0 118:1669.0 119:285.0 125:463.0 127:244.0 131:350.0 132:3789.0 136:24.0 138:23.0 141:16.0 143:338.0 159:313.0 160:180.0 162:44.0 168:47.0 169:43.0 173:324.0 175:248.0 176:86.0 185:46.0 187:49.0 198:25.0 199:9.0 203:145.0 204:115.0 205:49.0 206:25.0 212:17.0 213:33.0 215:2220.0 216:399.0 217:207.0 225:13.0 …
344959	611213	295	85:662.0 89:3774.0 90:439.0 91:747.0 92:285.0 96:222.0 99:709.0 102:177.0 103:12753.0 104:6766.0 105:1475.0 107:346.0 110:216.0 116:1514.0 117:3103.0 118:416.0 119:996.0 120:207.0 121:437.0 126:704.0 131:855.0 133:2545.0 134:1357.0 135:3325.0 136:364.0 140:2220.0 147:6433.0 148:1467.0 149:1155.0 150:325.0 151:319.0 157:291.0 158:646.0 160:1385.0 161:104.0 163:462.0 164:102.0 173:110.0 176:85.0 17…
344945	191668	160	85:3665.0 86:5756.0 87:2084.0 88:409.0 89:401.0 99:1486.0 100:7313.0 101:1627.0 102:1110.0 103:286.0 105:1096.0 111:4837.0 113:19970.0 114:3741.0 115:2737.0 116:1913.0 117:3283.0 118:522.0 119:278.0 125:1160.0 128:3327.0 129:1098.0 131:6294.0 132:8633.0 133:3667.0 136:56.0 144:379.0 145:209.0 147:49852.0 148:5894.0 149:3851.0 150:346.0 159:179.0 160:28594.0 161:4355.0 162:2025.0 166:81.0 167:50.0…
343238	551957	195	86:188.0 91:251.0 95:270.0 97:627.0 98:491.0 100:1567.0 101:280.0 102:1973.0 110:2610.0 112:582.0 116:648.0 121:268.0 122:84.0 128:364.0 129:270.0 130:534.0 138:39.0 139:47.0 140:1306.0 141:198.0 142:248.0 151:156.0 152:1383.0 154:583.0 155:68.0 156:241.0 157:1418.0 158:533.0 159:84.0 160:69.0 162:5.0 165:239.0 166:72.0 168:78.0 169:58.0 171:29.0 172:155.0 176:25.0 179:65.0 180:32.0 181:17.0 183:…
342919	845201	387	85:2125.0 86:857.0 87:6051.0 88:2211.0 89:3872.0 90:5381.0 91:7206.0 92:1519.0 93:2952.0 94:1917.0 95:137.0 96:283.0 97:447.0 98:983.0 99:3163.0 100:803.0 101:4791.0 102:4079.0 103:20927.0 104:12813.0 105:12361.0 106:39433.0 107:8472.0 108:1984.0 109:2594.0 110:229.0 111:2656.0 112:670.0 113:3152.0 114:813.0 115:7102.0 116:4605.0 117:8308.0 118:3715.0 119:11673.0 120:5667.0 121:21068.0 122:8698.0…
342183	1167063	361	89:1011.0 100:214.0 102:200.0 103:5294.0 104:564.0 105:598.0 109:91.0 111:88.0 113:207.0 115:255.0 117:2015.0 118:199.0 129:3260.0 130:304.0 131:571.0 133:1198.0 142:183.0 143:536.0 144:104.0 145:145.0 147:6115.0 148:785.0 149:524.0 153:86.0 155:496.0 156:143.0 157:503.0 158:135.0 159:89.0 160:2243.0 161:378.0 163:128.0 166:47.0 168:71.0 169:2202.0 170:296.0 171:107.0 173:151.0 177:157.0 182:52.0…
341973	460508	262	85:2896.0 86:230.0 87:576.0 89:16409.0 90:545.0 91:1985.0 100:6369.0 101:162.0 102:2171.0 103:1270.0 105:600.0 112:51.0 114:981.0 115:1791.0 116:7821.0 117:2101.0 119:1216.0 123:60.0 126:349.0 128:425.0 130:7528.0 131:2606.0 132:686.0 133:5169.0 134:972.0 135:1316.0 138:81.0 140:96.0 142:351.0 143:419.0 144:4811.0 145:658.0 146:623.0 147:11161.0 148:1858.0 149:1521.0 156:2059.0 157:237.0 159:612.…
320847	498760	166	85:2137.0 86:1293.0 87:216.0 88:175.0 89:252.0 92:77.0 94:68.0 96:596.0 97:85.0 98:123.0 99:791.0 101:410.0 102:610.0 103:1000.0 104:147.0 106:168.0 107:363.0 110:125.0 111:271.0 113:661.0 114:394.0 115:401.0 120:234.0 121:134.0 125:47.0 126:978.0 127:492.0 128:1336.0 130:913.0 131:523.0 132:227.0 133:149.0 138:607.0 139:303.0 142:150.0 144:236.0 146:659.0 147:3011.0 148:929.0 149:346.0 154:130.0…
317146	602297	144	85:1502.0 88:276.0 89:428.0 91:165.0 95:287.0 97:267.0 98:494.0 99:280.0 101:676.0 102:2541.0 103:6244.0 104:580.0 105:203.0 110:87.0 111:319.0 112:4610.0 113:354.0 115:289.0 116:1299.0 117:649.0 118:338.0 119:175.0 120:67.0 121:93.0 122:68.0 123:91.0 124:135.0 126:301.0 128:496.0 129:1179.0 130:658.0 131:541.0 133:716.0 137:45.0 139:656.0 140:210.0 141:194.0 142:699.0 143:200.0 144:8000.0 145:88…
253093	283223	226	89:38.0 91:452.0 97:68.0 98:321.0 102:120.0 104:118.0 105:236.0 106:59.0 107:26.0 112:30.0 113:507.0 114:330.0 115:73.0 120:622.0 121:57.0 125:61.0 126:109.0 128:74.0 129:109.0 134:435.0 140:19.0 143:247.0 144:54.0 152:34.0 153:139.0 157:249.0 158:55.0 160:42.0 168:88.0 170:178.0 172:56.0 186:485.0 187:50.0 188:65.0 192:26.0 200:33.0 201:81.0 226:618.0 227:127.0 241:82.0 270:393.0 271:58.0 272:36…
247758	997211	201	85:586.0 91:274.0 92:50.0 93:115.0 94:48.0 95:741.0 96:250.0 97:754.0 98:676.0 99:302.0 101:53.0 103:122.0 109:295.0 110:127.0 111:765.0 112:363.0 113:310.0 114:116.0 115:50.0 116:66.0 117:748.0 118:75.0 120:26.0 121:55.0 123:203.0 124:60.0 125:121.0 126:47.0 128:62.0 129:675.0 130:133.0 131:74.0 137:58.0 138:112.0 139:289.0 140:66.0 142:29.0 143:354.0 145:428.0 146:44.0 148:153.0 149:87.0 151:40…
241681	936970	239	85:236.0 91:155.0 94:39.0 95:417.0 96:170.0 97:371.0 98:350.0 99:114.0 100:78.0 107:65.0 109:203.0 110:50.0 111:381.0 112:181.0 113:145.0 114:82.0 116:101.0 117:343.0 123:154.0 125:48.0 129:472.0 130:83.0 131:66.0 132:167.0 136:50.0 137:63.0 138:96.0 139:170.0 140:39.0 142:33.0 143:229.0 145:288.0 146:63.0 148:217.0 151:36.0 154:45.0 156:36.0 157:131.0 159:177.0 169:72.0 170:49.0 171:78.0 172:100…
241618	586693	131	111:275.0 112:49.0 125:125.0 127:87.0 131:1764.0 132:137.0 149:117.0 185:29.0 195:35.0 234:18.0 251:25.0 285:74.0 317:19.0 346:21.0 388:17.0 451:17.0 458:26.0 484:16.0 489:18.0
234835	1120752	255	85:4905.0 86:764.0 87:292.0 88:752.0 89:3622.0 90:758.0 91:11042.0 92:1066.0 93:19501.0 94:3078.0 95:14656.0 96:654.0 97:1301.0 99:1260.0 101:5252.0 102:1384.0 103:6145.0 104:1242.0 105:18813.0 107:9499.0 108:454.0 109:4722.0 110:771.0 111:1505.0 113:1374.0 114:245.0 115:1557.0 116:2338.0 117:24687.0 118:5137.0 119:10517.0 120:2454.0 121:9555.0 122:2461.0 123:2623.0 124:198.0 125:1174.0 126:447.0…
223087	827536	117	85:385.0 86:2223.0 87:847.0 88:514.0 89:4375.0 90:344.0 91:343.0 92:126.0 93:197.0 94:185.0 95:277.0 96:280.0 97:299.0 98:448.0 99:521.0 100:1340.0 101:1657.0 102:767.0 103:16840.0 104:1483.0 105:1009.0 106:136.0 107:278.0 108:154.0 109:157.0 110:80.0 111:104.0 112:177.0 113:475.0 114:560.0 115:555.0 116:790.0 117:21226.0 118:2217.0 119:1194.0 120:157.0 121:130.0 124:78.0 125:142.0 126:75.0 127:1…
223071	609280	276	85:39895.0 86:1175001.0 87:106485.0 88:62870.0 89:11475.0 90:13373.0 91:31590.0 92:3908.0 93:5175.0 94:273.0 95:978.0 96:692.0 97:1994.0 98:8105.0 99:13772.0 100:30938.0 101:11439.0 102:9590.0 103:26002.0 104:5028.0 105:10347.0 106:2157.0 107:1529.0 109:349.0 110:925.0 111:458.0 112:36967.0 113:48061.0 114:14589.0 115:15908.0 116:25889.0 117:53135.0 118:13406.0 119:15616.0 120:2174.0 121:1548.0 1…
217691	269320	177	107:188.0 125:94.0 129:246.0 138:67.0 140:150.0 143:80.0 151:260.0 177:1660.0 178:281.0 179:120.0 185:40.0 199:26.0 219:887.0 257:18.0 258:41.0 433:16.0 485:31.0 493:31.0 498:20.0
215853	525893	156	85:6557.0 86:3382.0 92:43.0 94:225.0 95:211.0 97:365.0 98:2675.0 99:2953.0 100:7113.0 101:3220.0 106:82.0 108:195.0 110:581.0 111:400.0 112:4029.0 113:2102.0 114:2003.0 115:1921.0 116:17844.0 117:3573.0 118:1437.0 119:557.0 121:1648.0 122:20.0 123:33.0 124:139.0 126:467.0 127:579.0 128:1787.0 129:3959.0 130:2661.0 132:634.0 133:3611.0 134:400.0 135:376.0 138:92.0 139:170.0 140:7311.0 141:2540.0 1…
211127	316501	117	85:445.0 86:1675.0 87:432.0 88:1806.0 89:451.0 90:291.0 91:139.0 92:117.0 93:64.0 96:72.0 97:143.0 98:1506.0 99:2752.0 100:1802.0 101:3412.0 102:2047.0 103:433.0 104:156.0 110:94.0 111:78.0 112:234.0 113:162.0 114:98.0 115:126.0 116:3803.0 117:28401.0 118:2879.0 119:1011.0 120:46.0 126:44.0 127:80.0 128:850.0 129:1450.0 130:862.0 131:7146.0 132:5210.0 133:694.0 134:121.0 136:29.0 140:79.0 142:65.…
210682	415455	305	85:251.0 86:138.0 87:1019.0 88:80.0 89:347.0 91:130.0 96:69.0 97:50.0 98:47.0 99:727.0 100:35.0 101:288.0 102:129.0 103:1141.0 104:120.0 105:362.0 106:76.0 108:55.0 110:40.0 112:35.0 113:272.0 115:668.0 116:203.0 117:626.0 118:105.0 119:539.0 120:64.0 121:76.0 124:20.0 126:136.0 127:217.0 128:39.0 129:538.0 130:292.0 132:181.0 133:4887.0 134:789.0 135:531.0 136:33.0 137:30.0 141:33.0 142:40.0 143…
209671	339954	179	91:246.0 92:101.0 93:171.0 95:68.0 97:61.0 104:71.0 105:20772.0 106:1553.0 107:275.0 110:102.0 118:74.0 119:213.0 121:280.0 122:98.0 135:12922.0 136:1718.0 137:461.0 178:71.0 179:14739.0 180:2023.0 181:628.0 193:251.0 194:871.0 195:121.0 196:35.0 323:21.0
209175	366626	256	85:168016.0 86:87607.0 87:130394.0 88:163629.0 89:78789.0 90:359241.0 91:169568.0 92:331500.0 93:121109.0 94:20359.0 95:21049.0 96:26672.0 97:256201.0 98:47716.0 99:291418.0 100:101659.0 101:698468.0 102:56156.0 103:626482.0 104:87955.0 105:60044.0 106:42885.0 107:3095573.0 108:279413.0 109:101521.0 110:456681.0 111:28082.0 112:467236.0 113:40623.0 114:23509.0 115:74140.0 116:82056.0 117:23396.0 …
199090	524606	218	86:87.0 87:312.0 88:150.0 89:75.0 90:42.0 91:222.0 93:37.0 99:62.0 100:658.0 101:158.0 102:300.0 103:263.0 104:74.0 105:83.0 106:41.0 107:69.0 108:14.0 110:862.0 111:37.0 114:213.0 116:383.0 117:149.0 118:137.0 119:31.0 120:158.0 121:61.0 123:34.0 125:35.0 126:62.0 127:126.0 128:663.0 130:726.0 131:669.0 132:255.0 133:490.0 134:940.0 135:82.0 136:145.0 138:42.0 139:48.0 140:140.0 141:31.0 142:236…
183508	567452	169	85:1080.0 89:602.0 90:161.0 92:236.0 93:4059.0 94:498.0 95:2680.0 97:3376.0 98:178.0 99:1117.0 101:1162.0 105:497.0 109:1125.0 110:1636.0 111:1917.0 112:204.0 114:176.0 115:764.0 116:785.0 117:5301.0 118:874.0 119:847.0 121:291.0 125:166.0 126:148.0 129:9266.0 130:168.0 131:717.0 132:732.0 133:688.0 138:3902.0 139:2965.0 140:588.0 142:68.0 143:591.0 145:376.0 147:8151.0 149:4835.0 150:1041.0 155:…
171564	664278	319	85:2761.0 86:3346.0 87:4228.0 88:2103.0 89:31879.0 90:2123.0 91:1214.0 92:322.0 94:363.0 97:1045.0 98:901.0 99:2436.0 100:6060.0 101:8894.0 102:4115.0 103:50203.0 104:4606.0 105:11919.0 106:1065.0 107:316.0 108:116.0 110:513.0 111:514.0 112:1021.0 113:2200.0 114:4299.0 115:3545.0 116:2488.0 117:38102.0 118:4525.0 119:4119.0 120:510.0 123:43.0 124:103.0 126:858.0 127:1005.0 128:1579.0 129:38424.0 …
171289	235189	85	85:33378.0 86:1629.0 97:599.0 98:1856.0 99:3135.0 100:602.0 107:155.0 109:56.0 112:1654.0 113:4837.0 114:172.0 126:885.0 127:4242.0 128:467.0 132:116.0 141:96.0 144:40.0 147:1493.0 148:121.0 149:179.0 155:202.0 170:354.0 184:28.0 204:148.0
171002	435752	201	85:814.0 86:291.0 87:981.0 88:319.0 89:3174.0 90:226.0 91:665.0 94:72.0 95:23.0 97:82.0 98:563.0 99:298.0 100:223.0 101:2429.0 102:486.0 103:7999.0 104:2514.0 105:1017.0 110:106.0 111:97.0 112:29.0 113:254.0 114:654.0 115:1239.0 116:926.0 117:14935.0 118:1530.0 119:1075.0 120:145.0 124:40.0 126:532.0 128:396.0 129:1943.0 130:429.0 131:3627.0 132:805.0 133:6175.0 134:1057.0 135:545.0 136:178.0 139…
170728	708283	174	86:6547.0 87:959.0 88:564.0 100:3292.0 101:604.0 102:1401.0 103:1393.0 104:109.0 107:51.0 110:318.0 113:395.0 114:415.0 115:466.0 116:760.0 117:2497.0 121:145.0 125:104.0 126:123.0 130:1191.0 133:1305.0 143:162.0 144:367.0 146:361.0 147:4445.0 148:799.0 149:1029.0 150:71.0 153:94.0 158:509.0 159:429.0 170:94.0 171:47.0 172:584.0 173:238.0 174:22084.0 175:3698.0 176:3215.0 177:447.0 178:109.0 181:…
169221	726249	378	85:287.0 87:530.0 88:299.0 91:519.0 92:178.0 93:368.0 94:282.0 95:560.0 97:454.0 99:942.0 100:533.0 103:883.0 104:264.0 105:473.0 107:437.0 111:257.0 114:90.0 115:879.0 116:553.0 117:1518.0 118:309.0 119:528.0 120:121.0 121:410.0 122:73.0 123:168.0 125:69.0 128:344.0 129:1203.0 130:598.0 131:865.0 133:1151.0 134:297.0 135:484.0 138:188.0 139:173.0 142:187.0 143:305.0 144:218.0 145:535.0 146:141.0…
168764	598688	174	85:2029.0 86:59054.0 88:3077.0 89:6773.0 90:871.0 91:357.0 92:3.0 94:32.0 98:228.0 99:1363.0 100:25913.0 101:7993.0 102:4514.0 103:1758.0 104:638.0 105:150.0 108:28.0 109:95.0 112:85.0 113:1305.0 114:1121.0 115:925.0 116:11755.0 117:6347.0 118:1448.0 119:580.0 120:43.0 121:10.0 122:37.0 123:82.0 127:645.0 128:812.0 129:7297.0 130:13451.0 131:3284.0 132:1898.0 133:2114.0 134:176.0 137:53.0 138:38.…
161085	319344	147	85:1344.0 86:275.0 87:723.0 88:283.0 89:430.0 90:82.0 91:148.0 92:101.0 93:93.0 99:638.0 101:1418.0 102:400.0 103:6836.0 104:593.0 105:844.0 111:159.0 112:132.0 113:605.0 114:37.0 115:1147.0 116:490.0 117:803.0 119:243.0 120:114.0 129:2049.0 130:358.0 131:1674.0 132:342.0 133:5015.0 134:634.0 135:230.0 137:34.0 143:3710.0 144:1301.0 145:500.0 147:39781.0 148:6372.0 149:4771.0 150:460.0 151:242.0 …
160901	731372	290	85:2088.0 86:3574.0 88:639.0 89:10264.0 90:445.0 91:2315.0 93:1016.0 95:644.0 96:433.0 97:251.0 98:264.0 99:815.0 100:15454.0 101:2380.0 102:2606.0 103:3687.0 104:2661.0 105:2641.0 106:233.0 107:334.0 108:383.0 110:788.0 112:394.0 113:1480.0 114:885.0 115:11760.0 116:12244.0 117:8909.0 118:723.0 119:506.0 121:735.0 123:440.0 124:63.0 125:117.0 126:558.0 128:4709.0 129:4684.0 130:6714.0 131:6006.0…
146337	716652	225	85:502.0 87:199.0 89:284.0 91:2244.0 92:791.0 93:2862.0 94:446.0 95:865.0 96:212.0 99:748.0 101:2369.0 103:1898.0 104:104.0 105:1232.0 106:853.0 107:1688.0 109:479.0 111:250.0 113:269.0 114:112.0 115:1182.0 116:1254.0 117:18299.0 118:1735.0 119:1979.0 121:513.0 122:149.0 124:36.0 127:480.0 129:4497.0 130:1885.0 131:1778.0 132:725.0 133:3681.0 134:3421.0 135:4620.0 136:418.0 137:180.0 139:160.0 14…
146225	755179	306	86:151.0 87:307.0 88:126.0 89:1536.0 90:359.0 91:354.0 92:118.0 93:198.0 95:228.0 96:135.0 97:699.0 100:687.0 101:206.0 102:156.0 103:1491.0 104:592.0 105:478.0 106:170.0 109:112.0 111:208.0 114:227.0 115:968.0 116:1301.0 117:999.0 118:186.0 120:54.0 121:111.0 122:77.0 123:43.0 125:134.0 126:98.0 128:152.0 129:199.0 130:837.0 131:162.0 132:308.0 134:263.0 135:242.0 136:118.0 139:52.0 142:276.0 14…
135163	1012897	411	85:1415.0 86:160.0 87:154.0 89:90.0 90:137.0 91:1462.0 92:141.0 93:163.0 95:1042.0 96:214.0 97:2586.0 98:209.0 99:542.0 101:495.0 102:158.0 103:3403.0 104:285.0 105:186.0 109:453.0 110:96.0 111:1107.0 112:138.0 113:223.0 115:401.0 116:144.0 117:228.0 118:56.0 120:36.0 123:161.0 125:400.0 129:2775.0 130:379.0 131:263.0 133:1166.0 134:118.0 137:56.0 139:158.0 141:107.0 143:442.0 145:81.0 146:68.0 1…
133907	529455	246	85:85011.0 86:38496.0 87:17544.0 88:7712.0 89:19810.0 90:3998.0 91:3022.0 92:461.0 93:269.0 94:1917.0 95:10701.0 96:7250.0 97:1138.0 98:29653.0 99:15728.0 100:102069.0 101:36934.0 102:27953.0 103:37385.0 104:1338.0 105:10218.0 106:280.0 107:1435.0 109:1272.0 110:1548.0 111:3925.0 112:24384.0 113:10407.0 114:28465.0 115:50002.0 116:24692.0 117:21354.0 118:5370.0 119:9793.0 120:1106.0 122:759.0 123…
133467	735258	174	86:1612.0 87:161.0 89:179.0 90:46.0 92:46.0 95:43.0 100:319.0 101:254.0 103:106.0 114:57.0 117:505.0 118:41.0 128:63.0 129:410.0 130:277.0 131:95.0 133:127.0 134:141.0 140:25.0 144:38.0 147:1910.0 148:214.0 155:91.0 159:37.0 163:60.0 171:315.0 172:151.0 174:5206.0 175:953.0 176:469.0 188:36.0 194:34.0 195:19.0 199:14.0 209:46.0 211:58.0 223:53.0 224:79.0 227:30.0 232:38.0 238:200.0 239:66.0 240:2…
131766	794415	95	85:1179.0 86:419.0 87:181.0 88:135.0 89:981.0 90:72.0 91:5894.0 92:1251.0 93:7546.0 94:5536.0 95:11244.0 96:7032.0 97:3345.0 98:565.0 99:666.0 100:35.0 101:317.0 104:166.0 105:1792.0 106:822.0 107:3448.0 108:3160.0 109:4875.0 110:3338.0 111:1293.0 112:212.0 113:149.0 114:18.0 115:197.0 116:1601.0 117:10205.0 118:1081.0 119:1648.0 120:609.0 121:3956.0 122:1879.0 123:1959.0 124:1428.0 125:568.0 126…
131620	293525	87	85:239.0 87:10326.0 88:1615.0 91:133.0 93:68.0 95:540.0 96:1011.0 97:268.0 107:699.0 108:80.0 113:291.0 114:325.0 115:151.0 118:48.0 123:60.0 124:331.0 125:1007.0 128:66.0 131:781.0 134:176.0 137:22.0 139:25.0 140:28.0 141:104.0 144:25.0 146:305.0 174:28.0 182:19.0 185:28.0 186:64.0 188:33.0 190:51.0 200:34.0 222:28.0 226:20.0 232:20.0 284:20.0 335:14.0 358:19.0 376:21.0 393:15.0 401:25.0 417:22.…
130715	313971	110	85:159.0 86:342.0 88:12.0 91:155.0 92:43.0 96:71.0 97:49.0 99:46.0 100:132.0 104:163.0 106:26.0 107:62.0 108:24.0 110:6067.0 111:207.0 114:287.0 115:268.0 118:167.0 132:196.0 134:943.0 135:75.0 136:17.0 145:56.0 147:133.0 152:567.0 160:11.0 180:3797.0 181:203.0 182:48.0 183:36.0 184:881.0 186:22.0 199:18.0 210:16.0 211:12.0 215:34.0 224:441.0 225:63.0 226:22.0 230:59.0 237:153.0 238:73.0 239:17.0…
127685	1085087	215	85:362.0 87:92.0 89:56.0 91:1666.0 92:258.0 93:2090.0 94:463.0 95:2096.0 96:335.0 97:704.0 101:282.0 105:1802.0 106:1042.0 107:1836.0 108:483.0 109:969.0 110:81.0 111:308.0 115:136.0 118:95.0 119:1169.0 120:239.0 121:874.0 122:179.0 123:525.0 124:43.0 129:460.0 130:95.0 131:940.0 132:289.0 133:943.0 134:604.0 135:957.0 136:221.0 142:205.0 145:892.0 147:1257.0 148:480.0 149:716.0 155:99.0 156:55.0…
124996	505556	166	98:24.0 105:35.0 110:69.0 117:122.0 119:16.0 126:27.0 133:136.0 134:66.0 140:2595.0 141:97.0 147:67.0 165:60.0 166:2605.0 167:69.0 176:20.0 184:342.0 200:80.0 209:1286.0 210:37.0 223:202.0 268:72.0 313:178.0
124844	622341	160	86:97.0 89:670.0 94:19.0 98:18.0 100:115.0 105:538.0 110:40.0 114:271.0 115:60.0 116:37.0 126:32.0 129:55.0 130:92.0 131:170.0 133:395.0 134:42.0 142:56.0 143:79.0 144:23.0 145:40.0 146:33.0 147:720.0 148:100.0 150:21.0 160:7608.0 161:784.0 162:210.0 163:46.0 171:27.0 172:18.0 176:43.0 185:21.0 186:17.0 188:24.0 189:76.0 190:22.0 204:72.0 216:87.0 217:67.0 225:13.0 226:12.0 231:25.0 232:30.0 233:…
122223	394068	171	85:2023.0 86:525.0 87:1089.0 88:670.0 89:727.0 90:74.0 91:306.0 93:156.0 95:318.0 96:328.0 97:9153.0 98:653.0 99:2690.0 100:388.0 101:6296.0 102:573.0 103:1013.0 104:129.0 105:583.0 109:105.0 111:326.0 113:758.0 114:243.0 115:3092.0 116:3286.0 117:62928.0 118:6602.0 119:2858.0 120:143.0 123:467.0 124:54.0 125:79.0 127:1762.0 128:244.0 129:18338.0 130:3122.0 131:3644.0 132:512.0 133:4376.0 134:691…
122191	286291	187	85:1365.0 86:1735.0 87:501.0 88:1264.0 89:1213.0 90:270.0 91:407.0 93:794.0 95:6639.0 96:513.0 97:544.0 99:1392.0 100:205.0 101:2510.0 102:402.0 105:3672.0 106:267.0 110:94.0 111:372.0 112:646.0 113:431.0 115:387.0 116:4334.0 117:46601.0 118:4453.0 119:1949.0 120:107.0 123:19.0 125:39.0 128:247.0 129:13878.0 131:16378.0 132:12189.0 133:2234.0 134:518.0 141:100.0 143:2895.0 144:360.0 145:3226.0 14…
121384	970174	334	85:283.0 86:408.0 87:603.0 88:733.0 89:4731.0 90:495.0 91:454.0 92:60.0 93:253.0 94:228.0 95:155.0 96:371.0 97:189.0 98:336.0 99:840.0 100:1026.0 101:2067.0 102:835.0 103:18496.0 104:1659.0 105:1371.0 106:475.0 107:218.0 108:255.0 109:201.0 110:372.0 111:395.0 112:394.0 113:396.0 114:621.0 115:1314.0 116:1235.0 117:7103.0 118:850.0 119:865.0 121:304.0 122:70.0 123:119.0 124:243.0 125:92.0 126:118…
120526	294844	99	85:65.0 87:130.0 89:44.0 93:21.0 96:102.0 97:37.0 98:194.0 99:5515.0 100:238.0 104:29.0 107:175.0 110:24.0 113:43.0 118:28.0 121:61.0 131:104.0 149:39.0 171:80.0 178:31.0 180:22.0 182:25.0 190:26.0 265:29.0 362:19.0 384:23.0 396:21.0 433:30.0 436:17.0 438:19.0 445:28.0 447:18.0 468:25.0 470:22.0 472:20.0 476:37.0 478:22.0 482:16.0
119066	740885	117	85:299.0 86:105.0 87:57.0 89:281.0 90:48.0 93:175.0 94:43.0 95:592.0 97:483.0 98:301.0 99:201.0 101:67.0 102:27.0 105:209.0 107:153.0 109:132.0 110:51.0 111:263.0 112:37.0 113:31.0 116:455.0 117:8282.0 118:603.0 119:260.0 121:83.0 123:134.0 124:36.0 125:42.0 129:3583.0 130:425.0 131:1100.0 132:2893.0 133:622.0 134:157.0 135:91.0 136:40.0 138:24.0 143:160.0 144:22.0 145:1892.0 146:216.0 159:133.0 …
119054	958948	204	85:889.0 86:270.0 87:430.0 88:294.0 89:543.0 90:189.0 91:378.0 92:59.0 93:87.0 94:122.0 95:337.0 96:106.0 97:454.0 98:130.0 99:582.0 101:2305.0 102:493.0 103:7317.0 104:690.0 105:232.0 107:112.0 109:319.0 111:748.0 112:168.0 113:498.0 114:188.0 115:3136.0 116:1787.0 117:6097.0 118:622.0 119:477.0 120:85.0 122:29.0 123:110.0 125:207.0 127:615.0 128:519.0 129:9144.0 130:4347.0 131:5178.0 132:657.0 …
119023	873486	103	85:1196.0 86:984.0 87:1252.0 88:897.0 89:11086.0 90:889.0 91:655.0 94:448.0 95:879.0 96:13146.0 97:3627.0 98:6149.0 99:1476.0 100:1406.0 101:3508.0 102:1399.0 103:54929.0 104:5536.0 105:2860.0 106:592.0 107:1813.0 108:507.0 109:259.0 110:240.0 111:499.0 112:780.0 113:1463.0 114:1084.0 115:955.0 116:1138.0 117:11584.0 118:1226.0 119:1397.0 120:276.0 121:171.0 122:266.0 123:2227.0 124:287.0 125:248…
115551	429621	194	85:85.0 86:314.0 90:64.0 91:209.0 93:136.0 94:76.0 96:80.0 97:137.0 98:101.0 99:49.0 100:1343.0 101:30.0 105:59.0 106:103.0 107:64.0 108:28.0 109:12.0 120:96.0 132:23.0 138:27.0 140:20.0 145:18.0 146:11.0 149:35.0 150:16.0 152:48.0 153:19.0 158:18.0 160:29.0 162:32.0 164:63.0 168:39.0 173:24.0 178:947.0 179:511.0 180:1238.0 181:144.0 182:68.0 191:29.0 192:207.0 193:115.0 194:4337.0 195:339.0 196:…
114501	381827	196	86:1924.0 89:386.0 92:446.0 93:1242.0 94:837.0 95:9352.0 96:1191.0 99:470.0 100:8398.0 108:121.0 109:184.0 113:68.0 121:90.0 122:3052.0 123:360.0 124:257.0 125:3107.0 126:445.0 127:431.0 128:129.0 131:266.0 134:64.0 140:104.0 152:419.0 153:95.0 163:27.0 165:25.0 167:58.0 168:73.0 169:252.0 170:27.0 173:60.0 178:34.0 180:452.0 181:188.0 182:90.0 189:42.0 195:163.0 196:50828.0 197:7532.0 198:1812.0…
114258	1034498	117	87:1142.0 88:220.0 89:680.0 95:33.0 101:740.0 102:93.0 103:1399.0 105:67.0 112:50.0 115:92.0 116:1064.0 117:4404.0 118:338.0 119:207.0 121:30.0 122:41.0 124:20.0 131:154.0 133:216.0 135:68.0 136:23.0 139:42.0 142:37.0 145:53.0 146:48.0 147:336.0 152:36.0 154:19.0 161:617.0 163:53.0 177:52.0 179:22.0 185:35.0 186:22.0 190:18.0 195:48.0 196:35.0 198:18.0 200:18.0 201:27.0 202:18.0 205:54.0 210:37.0…
113700	502892	140	86:60.0 87:66.0 88:62.0 90:178.0 92:29.0 96:30.0 97:133.0 100:17.0 103:134.0 104:96.0 110:190.0 111:17.0 112:171.0 115:39.0 116:85.0 118:83.0 119:92.0 121:83.0 123:22.0 129:129.0 130:170.0 131:235.0 133:136.0 134:362.0 135:74.0 138:13.0 140:4277.0 141:158.0 142:41.0 144:36.0 145:47.0 148:91.0 150:16.0 154:23.0 155:18.0 160:22.0 162:17.0 164:22.0 171:30.0 173:32.0 175:25.0 177:205.0 179:43.0 184:2…
112601	1101911	129	85:233.0 89:143.0 90:47.0 91:4296.0 92:478.0 93:3309.0 94:474.0 95:3622.0 96:352.0 97:1168.0 98:100.0 99:147.0 101:250.0 103:361.0 104:97.0 105:3560.0 106:500.0 107:2731.0 108:300.0 109:1571.0 110:83.0 111:316.0 114:52.0 115:624.0 116:193.0 117:997.0 118:274.0 119:2963.0 120:757.0 121:1674.0 122:249.0 123:548.0 124:23.0 125:146.0 126:37.0 127:116.0 128:202.0 129:7401.0 130:889.0 131:1619.0 132:30…
111776	793451	174	86:1613.0 87:117.0 97:10.0 100:526.0 101:125.0 102:199.0 108:17.0 117:332.0 119:23.0 124:14.0 129:371.0 130:205.0 131:636.0 132:36.0 133:155.0 134:19.0 135:31.0 136:36.0 147:762.0 149:111.0 158:33.0 159:9.0 162:49.0 174:4964.0 175:756.0 176:539.0 177:97.0 178:7.0 179:91.0 180:52.0 192:95.0 193:40.0 204:129.0 230:37.0 321:21.0 341:13.0 414:14.0 415:14.0 419:20.0 434:14.0 459:14.0 472:13.0 477:176.…
111263	853451	132	100:37.0 104:18.0 111:446.0 113:60.0 116:1334.0 117:103.0 118:46.0 123:64.0 125:379.0 126:50.0 127:98.0 129:61.0 132:3373.0 133:335.0 134:88.0 141:20.0 145:16.0 146:18.0 147:118.0 151:25.0 155:23.0 156:22.0 178:63.0 180:18.0 187:22.0 189:107.0 194:17.0 200:27.0 214:21.0 224:20.0 229:50.0 230:58.0 292:56.0 340:19.0
110612	715649	172	85:330.0 86:1726.0 87:243.0 88:355.0 94:50.0 96:50.0 98:208.0 99:313.0 100:5409.0 101:653.0 102:1493.0 103:1102.0 109:175.0 110:25.0 111:17.0 112:149.0 113:66.0 114:598.0 115:1470.0 116:2400.0 119:179.0 126:193.0 127:112.0 128:1079.0 129:2249.0 130:738.0 131:1290.0 132:273.0 133:1719.0 134:182.0 135:55.0 137:42.0 140:81.0 141:28.0 142:597.0 143:111.0 144:743.0 145:20.0 146:191.0 147:8879.0 148:12…
110433	843303	332	86:503.0 87:246.0 89:216.0 99:189.0 102:200.0 103:775.0 104:52.0 112:43.0 114:211.0 115:44.0 116:97.0 120:145.0 122:63.0 124:19.0 125:15.0 128:164.0 131:1103.0 132:225.0 133:1101.0 134:71.0 135:597.0 136:105.0 139:102.0 141:100.0 143:64.0 147:11244.0 148:2012.0 149:938.0 154:36.0 155:49.0 161:13.0 162:70.0 163:112.0 165:51.0 168:60.0 170:53.0 172:55.0 174:864.0 175:138.0 176:265.0 177:138.0 180:2…
110418	769401	233	86:190.0 87:56.0 88:104.0 89:580.0 90:139.0 91:299.0 93:113.0 95:165.0 97:233.0 100:50.0 101:57.0 103:456.0 104:309.0 105:182.0 106:29.0 109:27.0 111:76.0 115:567.0 116:500.0 117:349.0 118:52.0 119:92.0 121:28.0 126:32.0 130:305.0 131:238.0 132:153.0 133:164.0 134:150.0 135:159.0 144:30.0 145:97.0 146:94.0 147:647.0 149:277.0 150:50.0 151:41.0 156:74.0 157:9.0 159:419.0 160:257.0 161:195.0 162:22…
110370	775159	306	87:164.0 88:103.0 89:553.0 90:89.0 100:84.0 101:169.0 102:125.0 103:288.0 104:53.0 105:86.0 115:698.0 116:467.0 120:88.0 127:101.0 128:172.0 130:556.0 131:216.0 132:280.0 133:517.0 134:169.0 135:69.0 136:22.0 137:58.0 138:98.0 140:18.0 141:143.0 143:194.0 144:71.0 145:36.0 147:4337.0 148:798.0 149:410.0 150:91.0 151:49.0 154:208.0 155:142.0 157:134.0 158:73.0 159:974.0 160:302.0 161:133.0 162:87.…
110357	714923	394	85:408.0 86:981.0 87:1294.0 88:1502.0 89:1632.0 90:580.0 91:1099.0 92:142.0 93:603.0 94:193.0 96:145.0 99:1334.0 100:2482.0 101:2856.0 102:2027.0 103:2502.0 104:648.0 105:1954.0 106:350.0 107:267.0 108:163.0 109:409.0 110:116.0 112:89.0 113:411.0 114:382.0 115:3798.0 116:5054.0 119:1641.0 120:329.0 121:492.0 122:46.0 123:127.0 124:146.0 125:146.0 126:35.0 127:443.0 128:695.0 130:2270.0 131:7516.0…
110343	723255	202	85:627.0 86:261.0 87:21356.0 88:1373.0 89:5326.0 90:130.0 91:161.0 95:237.0 96:68.0 97:1088.0 98:343.0 99:1634.0 100:2143.0 101:1471.0 102:1075.0 103:9375.0 104:938.0 105:1028.0 107:87.0 108:134.0 109:278.0 111:454.0 112:509.0 113:954.0 114:629.0 115:703.0 116:3570.0 117:10573.0 118:1265.0 119:647.0 120:158.0 122:136.0 123:291.0 124:123.0 125:136.0 126:277.0 127:331.0 128:962.0 129:16447.0 130:32…
110131	721152	116	86:424.0 88:55.0 93:33.0 96:705.0 97:171.0 100:553.0 101:318.0 103:351.0 110:49.0 114:222.0 115:321.0 116:22448.0 117:2843.0 118:1941.0 119:101.0 125:26.0 128:191.0 129:865.0 133:349.0 134:37.0 137:55.0 147:1165.0 148:105.0 151:29.0 158:404.0 172:99.0 181:29.0 183:100.0 184:75.0 185:197.0 210:93.0 245:143.0 246:25.0 256:64.0 266:96.0 358:37.0 371:15.0 419:62.0 428:37.0 458:16.0 464:13.0
110123	708131	218	85:729.0 86:4555.0 87:2784.0 88:741.0 90:285.0 93:63.0 94:497.0 96:287.0 97:486.0 98:518.0 99:1161.0 100:5657.0 101:4752.0 102:3623.0 104:183.0 105:189.0 106:75.0 107:68.0 108:98.0 109:155.0 110:359.0 111:232.0 112:497.0 113:59.0 114:2386.0 115:3306.0 116:2537.0 117:21320.0 118:2629.0 119:1390.0 120:129.0 121:200.0 124:170.0 125:182.0 126:490.0 127:643.0 128:6866.0 129:4579.0 130:7303.0 131:3135.…
110001	567979	116	86:1387.0 87:495.0 90:10.0 91:135.0 93:237.0 98:580.0 99:2317.0 100:4852.0 101:256.0 104:39.0 111:65.0 112:224.0 113:343.0 114:980.0 115:775.0 116:84509.0 117:9770.0 118:7457.0 119:5.0 120:86.0 125:174.0 127:108.0 128:1446.0 130:1101.0 131:231.0 132:238.0 142:277.0 143:1847.0 144:709.0 145:75.0 151:46.0 152:12.0 155:100.0 157:48.0 158:29.0 172:399.0 188:290.0 193:19.0 195:28.0 197:55.0 201:24.0 2…
109944	1242464	311	85:725.0 87:142.0 88:58.0 90:23.0 91:343.0 92:54.0 93:406.0 94:272.0 95:2152.0 96:941.0 97:732.0 98:483.0 99:363.0 100:226.0 101:264.0 102:73.0 103:1379.0 104:135.0 105:86.0 107:226.0 108:122.0 109:813.0 110:244.0 111:206.0 112:23.0 113:435.0 114:117.0 115:189.0 116:256.0 117:90.0 118:71.0 119:62.0 121:126.0 123:290.0 124:143.0 125:167.0 126:83.0 127:707.0 129:9161.0 130:1137.0 131:393.0 133:46.0…
109923	1197468	91	87:60.0 89:218.0 90:118.0 91:4458.0 92:343.0 93:164.0 94:113.0 95:229.0 96:65.0 97:50.0 101:86.0 102:145.0 103:508.0 104:159.0 105:1755.0 106:201.0 107:899.0 108:68.0 109:105.0 110:50.0 115:1693.0 116:622.0 117:1743.0 118:297.0 119:1379.0 120:138.0 121:357.0 122:67.0 125:47.0 127:251.0 128:931.0 129:950.0 130:222.0 131:1610.0 132:516.0 133:512.0 134:138.0 135:527.0 140:22.0 141:188.0 142:281.0 14…
108145	438056	191	86:20.0 88:60.0 89:73.0 91:76.0 92:34.0 99:27.0 101:78.0 102:88.0 103:859.0 104:48.0 105:96.0 106:32.0 108:31.0 110:766.0 113:49.0 114:47.0 115:232.0 116:350.0 117:127.0 118:216.0 119:50.0 120:62.0 126:31.0 127:53.0 130:179.0 131:234.0 132:41.0 133:224.0 134:704.0 135:69.0 136:62.0 137:33.0 140:104.0 141:27.0 142:24.0 143:47.0 144:106.0 145:18.0 147:2548.0 148:405.0 149:149.0 150:19.0 151:118.0 1…
107901	611996	128	85:142.0 86:1364.0 87:51.0 88:92.0 98:165.0 99:635.0 100:3800.0 101:421.0 102:229.0 109:60.0 112:31.0 114:82.0 115:1351.0 116:325.0 122:403.0 123:14.0 124:46.0 125:44.0 126:63.0 127:135.0 128:3771.0 129:279.0 130:366.0 131:71.0 132:104.0 133:112.0 134:11.0 135:57.0 139:13.0 140:27.0 141:427.0 142:657.0 143:118.0 144:145.0 147:424.0 148:44.0 155:79.0 158:114.0 159:24.0 160:65.0 169:33.0 171:191.0 …
107879	580092	185	85:472.0 87:89.0 88:116.0 89:112.0 95:2980.0 96:142.0 97:192.0 98:80.0 99:981.0 100:274.0 101:356.0 104:66.0 105:72.0 111:17.0 113:319.0 116:608.0 119:148.0 122:12.0 123:93.0 125:40.0 129:954.0 130:157.0 131:426.0 132:35.0 133:2600.0 134:180.0 135:198.0 141:1436.0 142:130.0 143:214.0 147:14081.0 148:2116.0 149:3759.0 150:328.0 151:107.0 153:26.0 155:144.0 157:126.0 159:55.0 163:52.0 169:710.0 171…
107466	432173	114	114:4519.0 132:64.0 136:124.0
106904	645056	274	85:407.0 87:128.0 88:522.0 89:7516.0 90:672.0 91:258.0 95:1742.0 96:3550.0 97:1430.0 101:1446.0 102:349.0 103:3395.0 104:87.0 105:238.0 106:59.0 111:282.0 112:124.0 114:255.0 115:344.0 116:419.0 117:13097.0 118:1011.0 119:934.0 121:107.0 125:75.0 127:424.0 128:375.0 131:700.0 132:63.0 133:4079.0 134:397.0 135:522.0 136:80.0 141:276.0 142:529.0 143:1064.0 144:113.0 147:14326.0 148:2762.0 149:1923.…
106344	952641	201	85:1545.0 86:388.0 87:774.0 88:496.0 90:261.0 96:348.0 97:3473.0 98:1786.0 99:225.0 100:353.0 101:4346.0 102:502.0 103:2144.0 111:1366.0 112:571.0 113:194.0 114:149.0 115:232.0 116:1593.0 117:2085.0 118:387.0 125:490.0 126:147.0 128:79.0 130:1019.0 131:688.0 132:730.0 133:751.0 135:427.0 137:188.0 138:59.0 139:290.0 140:45.0 141:103.0 145:879.0 146:341.0 147:5419.0 148:1138.0 151:367.0 152:134.0 …
105210	813379	378	88:105.0 100:154.0 115:72.0 131:241.0 132:99.0 133:89.0 145:99.0 147:588.0 159:115.0 160:29.0 172:35.0 174:215.0 186:50.0 188:88.0 189:89.0 190:56.0 193:44.0 200:73.0 202:157.0 214:20.0 215:88.0 216:278.0 218:339.0 219:37.0 220:39.0 221:55.0 222:30.0 228:25.0 230:59.0 231:43.0 232:74.0 233:19.0 236:15.0 244:135.0 246:52.0 248:15.0 252:18.0 260:71.0 262:27.0 272:30.0 273:16.0 274:198.0 275:70.0 27…
104414	844168	331	85:3560.0 86:417.0 87:764.0 88:165.0 89:631.0 90:38.0 91:2938.0 92:435.0 93:1516.0 95:2506.0 96:506.0 97:1518.0 98:209.0 99:1251.0 100:224.0 101:2075.0 102:322.0 103:2638.0 104:297.0 105:1504.0 106:172.0 107:1330.0 108:323.0 109:2546.0 110:211.0 111:425.0 112:190.0 113:466.0 115:906.0 116:1315.0 117:3584.0 118:419.0 119:559.0 120:40.0 121:536.0 122:93.0 123:2808.0 124:329.0 125:314.0 126:124.0 12…
104365	836715	259	85:613.0 86:419.0 87:595.0 88:273.0 89:3908.0 90:363.0 91:235.0 92:54.0 94:157.0 96:123.0 97:2172.0 98:239.0 99:656.0 100:1044.0 101:4583.0 102:1076.0 103:15069.0 104:1351.0 105:2121.0 106:218.0 107:147.0 110:59.0 111:303.0 112:160.0 113:620.0 114:724.0 115:1848.0 116:2255.0 117:3653.0 118:430.0 119:491.0 120:64.0 121:66.0 123:20.0 124:23.0 125:117.0 126:176.0 127:871.0 128:252.0 129:8299.0 130:1…
104363	1053722	215	85:3604.0 86:747.0 87:1343.0 88:693.0 89:3972.0 90:476.0 91:35652.0 92:6195.0 93:36527.0 94:11772.0 95:36590.0 96:4441.0 97:8723.0 98:902.0 99:1453.0 100:225.0 101:4682.0 102:1323.0 103:2211.0 104:1618.0 105:27753.0 106:14467.0 107:32372.0 108:23017.0 109:19956.0 110:2290.0 111:4833.0 112:460.0 113:1196.0 114:326.0 115:4531.0 116:1861.0 117:6065.0 118:2756.0 119:14925.0 120:6877.0 121:16579.0 122…
104238	881530	317	86:574.0 87:145.0 88:588.0 89:453.0 90:232.0 91:2500.0 94:572.0 95:2766.0 96:885.0 97:807.0 99:548.0 100:994.0 101:1607.0 103:4828.0 104:591.0 109:5898.0 110:339.0 111:410.0 112:195.0 114:567.0 115:1602.0 116:1249.0 118:284.0 119:1555.0 120:357.0 121:394.0 122:270.0 123:453.0 125:815.0 126:105.0 128:1500.0 129:8563.0 130:1362.0 131:1965.0 133:1488.0 134:604.0 136:709.0 137:1483.0 138:156.0 142:32…
104126	769825	97	85:75449.0 86:3425.0 87:12076.0 88:122.0 89:7700.0 91:94159.0 92:8071.0 93:10118.0 94:2100.0 95:61108.0 96:15033.0 97:308535.0 98:22516.0 99:17922.0 101:52982.0 102:12158.0 103:366107.0 104:35423.0 105:19673.0 107:4803.0 108:953.0 109:26691.0 110:5866.0 111:135060.0 112:13043.0 113:10742.0 114:1986.0 115:36678.0 116:17967.0 117:25742.0 118:4409.0 119:11421.0 120:1280.0 121:6428.0 122:783.0 123:99…
102248	504726	142	85:219.0 87:169.0 88:306.0 89:1905.0 90:71.0 96:192.0 98:149.0 99:320.0 100:252.0 101:1386.0 102:274.0 103:2841.0 104:372.0 108:71.0 111:117.0 112:78.0 113:64.0 115:250.0 116:841.0 117:1777.0 118:236.0 119:211.0 121:74.0 122:35.0 125:32.0 126:1577.0 127:133.0 128:19.0 129:591.0 130:163.0 131:581.0 132:157.0 133:2277.0 134:65.0 135:282.0 140:86.0 142:4068.0 143:654.0 144:277.0 145:112.0 147:6021.0…
101742	885481	117	85:126.0 86:156.0 88:1151.0 89:1253.0 90:154.0 91:56.0 92:49.0 100:69.0 101:2030.0 102:399.0 103:4219.0 104:396.0 105:303.0 106:47.0 107:42.0 110:28.0 112:41.0 113:57.0 114:39.0 115:337.0 116:3218.0 117:9363.0 118:1058.0 119:572.0 120:59.0 121:56.0 123:39.0 124:22.0 125:71.0 127:84.0 129:75.0 130:59.0 131:470.0 132:76.0 133:423.0 134:128.0 135:76.0 136:39.0 138:43.0 140:41.0 145:272.0 146:141.0 1…
99877	400039	255	85:971.0 86:773.0 87:270.0 91:142.0 92:46.0 95:29.0 96:146.0 97:235.0 98:948.0 99:766.0 100:1705.0 101:454.0 103:464.0 104:39.0 105:636.0 109:61.0 111:247.0 112:386.0 113:290.0 114:1165.0 115:431.0 120:2454.0 121:235.0 122:44.0 123:28.0 124:66.0 125:178.0 126:413.0 127:501.0 128:308.0 131:162.0 132:221.0 133:222.0 135:67.0 136:32.0 138:15.0 139:42.0 140:138.0 141:49.0 142:218.0 143:141.0 144:43.0…
99868	782065	113	85:973.0 86:663.0 87:326.0 88:144.0 89:245.0 92:70.0 93:517.0 94:202.0 98:502.0 99:1761.0 100:1290.0 101:1507.0 102:227.0 103:669.0 104:99.0 108:60.0 112:190.0 113:11573.0 114:962.0 115:849.0 116:227.0 119:139.0 120:46.0 121:213.0 122:14.0 124:441.0 125:288.0 126:364.0 127:425.0 128:217.0 129:4097.0 130:427.0 131:396.0 132:90.0 133:736.0 134:18.0 135:85.0 136:53.0 138:94.0 139:95.0 140:205.0 141:…
92727	415139	213	85:449.0 86:664.0 88:244.0 89:4541.0 90:311.0 91:198.0 92:354.0 93:450.0 94:471.0 95:80.0 96:324.0 97:648.0 98:599.0 99:458.0 100:357.0 101:76.0 102:270.0 103:138.0 105:265.0 107:15.0 108:1029.0 109:1290.0 110:570.0 111:346.0 112:3341.0 113:413.0 114:634.0 116:15.0 118:6.0 123:809.0 124:669.0 125:88.0 126:209.0 127:155.0 128:94.0 129:18.0 130:336.0 131:741.0 132:192.0 134:56.0 137:82.0 138:353.0 …
91421	280725	86	86:8339.0 87:744.0 89:227.0 90:94.0 91:188.0 96:110.0 102:223.0 103:203.0 104:202.0 105:83.0 108:46.0 117:805.0 119:126.0 125:37.0 127:324.0 132:100.0 133:362.0 142:104.0 145:2.0 146:1045.0 147:6209.0 171:95.0 177:124.0 179:87.0 188:190.0 189:78.0 191:333.0 192:122.0 193:292.0 194:58.0 195:32.0 203:116.0 204:29.0 205:70.0 207:354.0 220:136.0 249:419.0 250:149.0 251:84.0 252:38.0 265:319.0 266:81.…
88521	794629	156	86:88.0 90:30.0 92:34.0 95:47.0 97:68.0 98:45.0 112:51.0 113:33.0 125:22.0 126:37.0 140:74.0 141:63.0 148:72.0 154:54.0 156:5012.0 157:88.0 240:32.0 297:22.0 298:32.0 313:15.0 328:27.0 421:17.0 437:15.0 442:15.0 449:12.0 456:23.0 463:14.0 464:10.0 470:16.0 490:13.0 498:15.0
87769	578572	186	87:28.0 88:33.0 89:37.0 96:3017.0 97:326.0 98:13.0 99:86.0 100:114.0 101:343.0 102:461.0 106:19.0 107:32.0 110:39.0 116:442.0 122:9.0 128:227.0 129:306.0 131:96.0 133:81.0 142:667.0 143:229.0 144:87.0 145:63.0 150:20.0 156:463.0 158:815.0 170:311.0 173:221.0 174:48.0 186:2799.0 187:253.0 213:33.0 216:22.0 217:30.0 228:13.0 229:26.0 245:21.0 260:40.0 287:14.0 288:275.0 432:27.0 441:14.0 449:13.0 4…
87756	243063	91	87:3263.0 88:356.0 89:1339.0 90:189.0 91:7776.0 92:366.0 93:318.0 98:71.0 99:276.0 101:670.0 103:4584.0 104:260.0 105:470.0 110:36.0 112:43.0 113:48.0 116:8757.0 117:2503.0 118:617.0 119:762.0 121:31.0 122:18.0 129:140.0 131:363.0 145:40.0 148:584.0 151:36.0 158:51.0 168:18.0 172:58.0 177:251.0 178:35.0 182:20.0 187:22.0 188:244.0 189:36.0 192:42.0 193:88.0 196:21.0 202:42.0 203:32.0 208:20.0 226…
86075	896008	290	87:247.0 88:82.0 89:1537.0 90:184.0 98:64.0 99:366.0 101:909.0 103:4667.0 104:337.0 105:228.0 106:183.0 111:143.0 113:178.0 114:118.0 117:2684.0 118:355.0 119:191.0 126:478.0 128:129.0 129:1382.0 130:111.0 131:682.0 132:130.0 133:3484.0 134:637.0 135:167.0 137:65.0 139:76.0 140:217.0 142:296.0 143:398.0 147:7107.0 148:947.0 149:813.0 151:79.0 154:206.0 156:140.0 157:711.0 163:128.0 168:74.0 170:7…
84216	440672	212	85:239.0 86:46.0 87:3.0 88:46.0 89:464.0 90:28.0 91:126.0 92:16.0 93:34.0 96:390.0 98:156.0 99:270.0 100:1229.0 101:162.0 102:123.0 103:137.0 104:162.0 105:70.0 106:61.0 110:181.0 112:5.0 113:187.0 114:219.0 115:56.0 116:212.0 117:304.0 118:88.0 120:492.0 121:64.0 122:76.0 123:26.0 124:53.0 126:27.0 127:29.0 128:95.0 129:167.0 130:434.0 131:212.0 132:5.0 133:152.0 134:104.0 136:32.0 138:75.0 139:…
66311	892861	209	85:2991.0 88:1838.0 92:327.0 94:302.0 97:4850.0 99:2256.0 100:5520.0 101:13383.0 103:127803.0 104:10993.0 105:8507.0 106:329.0 109:1050.0 110:3371.0 111:10795.0 112:3116.0 115:2465.0 117:8792.0 118:373.0 119:1303.0 120:1173.0 124:1592.0 127:1328.0 129:14547.0 133:7171.0 134:1310.0 136:749.0 137:1086.0 138:4760.0 139:2996.0 143:6643.0 145:10920.0 146:391.0 149:2678.0 150:731.0 153:853.0 155:6418.0…
62250	243651	154	86:32632.0 87:12637.0 88:8173.0 89:5414.0 90:654.0 91:761.0 93:1136.0 94:13043.0 95:5704.0 96:14076.0 97:8691.0 98:11619.0 99:11551.0 100:80592.0 101:18615.0 102:14411.0 103:29926.0 104:3193.0 105:3603.0 106:1056.0 108:80.0 109:950.0 110:33853.0 111:12001.0 112:6386.0 113:2272.0 114:6209.0 115:6270.0 116:563602.0 117:199854.0 118:22729.0 119:10564.0 120:1344.0 121:783.0 124:520.0 126:6398.0 127:4…
50367	1030810	357	85:1584.0 87:870.0 88:134.0 89:779.0 91:505.0 93:582.0 95:2178.0 97:1672.0 98:995.0 101:5636.0 102:477.0 103:2078.0 104:347.0 105:557.0 106:142.0 107:461.0 109:944.0 113:741.0 115:1640.0 116:1603.0 117:1416.0 118:157.0 119:436.0 121:674.0 122:97.0 123:483.0 129:18749.0 130:4002.0 131:3829.0 132:944.0 133:4641.0 134:544.0 135:1542.0 136:238.0 137:791.0 138:137.0 139:139.0 143:165.0 144:19.0 145:15…
47358	563794	279	86:72.0 87:14.0 88:18.0 89:37.0 90:7.0 91:424.0 93:65.0 95:175.0 96:136.0 97:2.0 98:9.0 103:296.0 105:84.0 106:35.0 107:7.0 110:473.0 111:236.0 112:17.0 115:228.0 116:60.0 117:11.0 118:367.0 119:278.0 121:16.0 123:10.0 128:178.0 129:138.0 132:105.0 133:67.0 134:4.0 135:91.0 143:42.0 149:123.0 151:45.0 153:28.0 156:40.0 159:46.0 160:18.0 161:241.0 162:31.0 163:292.0 164:5.0 165:25.0 167:25.0 174:4…
46377	284818	201	129:398.0 160:319.0 201:456.0 208:53.0 260:1.0 353:1.0
46346	699862	117	100:48.0 117:1705.0 118:76.0 122:5.0 129:768.0 131:247.0 132:629.0 137:5.0 145:245.0 159:15.0 166:5.0 183:9.0 201:27.0 203:12.0 243:21.0 269:13.0 305:120.0 306:22.0 313:237.0 314:81.0 320:8.0 330:4.0 388:1.0
46292	296272	211	92:40.0 106:18.0 108:21.0 121:28.0 124:33.0 133:180.0 134:35.0 135:111.0 137:91.0 181:101.0 182:6.0 183:9.0 200:14.0 211:965.0 212:157.0 213:58.0 225:83.0 226:10.0 227:103.0 228:9.0 237:99.0 238:17.0 245:7.0 246:7.0 253:202.0 254:27.0 259:1.0 268:20.0 328:1.0 375:1.0 397:1.0 435:1.0 450:9.0 471:9.0 499:9.0
46224	344140	201	97:1.0 109:91.0 127:48.0 129:967.0 143:56.0 145:194.0 157:29.0 169:27.0 187:35.0 199:24.0 201:1418.0 202:190.0 203:83.0 204:99.0 215:15.0 261:184.0 263:31.0 293:38.0 324:13.0 328:6.0 330:22.0 338:12.0 342:7.0 365:5.0 370:3.0 374:5.0 383:8.0 436:5.0 463:10.0 470:6.0 483:3.0 490:6.0 491:2.0 498:6.0
45378	281781	140	85:3004.0 86:89.0 88:322.0 89:370.0 90:2591.0 91:700.0 92:96.0 94:7.0 97:771.0 101:31.0 103:258.0 104:302.0 105:49.0 106:178.0 107:909.0 108:1.0 109:126.0 110:2024.0 112:518.0 114:70.0 116:104.0 117:1305.0 118:704.0 119:607.0 120:135.0 121:7.0 122:3.0 126:6.0 127:468.0 129:179.0 132:108.0 133:19.0 134:3302.0 135:679.0 136:170.0 138:1.0 139:1.0 140:13024.0 141:584.0 143:142.0 144:175.0 145:578.0 1…
44165	254088	228	88:699.0 89:410.0 90:450.0 94:1517.0 96:721.0 98:5996.0 99:2559.0 100:14021.0 101:4022.0 103:2107.0 104:72.0 105:629.0 107:9938.0 108:498.0 110:16485.0 111:1068.0 112:1735.0 113:951.0 114:1461.0 115:1848.0 116:9464.0 117:365.0 118:3587.0 120:200.0 121:66.0 122:2.0 123:2115.0 124:1003.0 125:168.0 126:2710.0 127:991.0 128:3839.0 129:1278.0 130:3537.0 131:864.0 132:627.0 134:23386.0 135:2916.0 136:4…
43734	696371	293	85:54.0 86:67.0 87:95.0 88:12.0 89:48.0 90:43.0 92:25.0 94:32.0 95:37.0 97:232.0 104:4.0 105:242.0 107:1240.0 109:152.0 110:304.0 114:25.0 115:177.0 116:376.0 118:28.0 119:201.0 123:23.0 124:34.0 128:92.0 129:618.0 133:320.0 140:62.0 141:38.0 142:36.0 144:36.0 145:164.0 146:39.0 152:47.0 153:13.0 156:67.0 157:39.0 158:76.0 159:206.0 161:579.0 162:226.0 164:24.0 167:36.0 169:60.0 171:190.0 173:113…
43580	798275	117	86:419.0 87:3105.0 88:1468.0 89:1582.0 91:51.0 100:10.0 101:4289.0 102:379.0 103:6657.0 104:468.0 107:139.0 114:32.0 115:207.0 116:7518.0 117:18512.0 118:2202.0 119:932.0 131:325.0 144:26.0 145:422.0 147:1133.0 159:56.0 160:56.0 161:2810.0 162:325.0 163:160.0 174:32.0 175:134.0 184:140.0 189:64.0 191:325.0 192:30.0 205:164.0 206:60.0 207:136.0 216:29.0 221:64.0 225:14.0 231:9.0 233:39.0 235:115.0…
42128	254794	228	87:736.0 88:221.0 91:9.0 92:70.0 93:109.0 95:3.0 96:238.0 98:224.0 99:3.0 100:127.0 104:118.0 106:9.0 107:1240.0 108:521.0 109:189.0 110:3096.0 111:215.0 113:1.0 114:282.0 116:216.0 117:12.0 118:462.0 119:156.0 122:2.0 127:77.0 128:36.0 129:1711.0 130:1143.0 132:240.0 134:4512.0 136:1200.0 137:9.0 140:111.0 142:5.0 143:163.0 144:170.0 145:37.0 146:809.0 147:4036.0 148:906.0 156:41.0 158:11.0 161:…
42074	319820	227	85:553.0 86:850.0 88:626.0 89:112.0 90:111.0 91:633.0 92:19.0 93:86.0 94:232.0 95:147.0 96:304.0 97:3220.0 98:179.0 99:109.0 100:589.0 101:1241.0 103:604.0 104:80.0 105:250.0 106:5.0 107:2367.0 108:283.0 109:247.0 110:75.0 111:551.0 112:1761.0 113:279.0 114:47.0 115:307.0 118:4.0 119:148.0 120:7.0 121:69.0 122:46.0 123:116.0 125:38.0 127:33.0 128:19.0 129:918.0 130:857.0 131:349.0 132:72.0 133:70…
41992	194583	144	85:2104.0 86:1102.0 87:1101.0 88:6897.0 89:1232.0 90:247.0 91:297.0 94:3.0 97:441.0 98:457.0 99:589.0 100:5794.0 101:823.0 103:23.0 106:76.0 107:2043.0 108:144.0 110:720.0 111:191.0 112:246.0 113:357.0 114:587.0 116:10823.0 117:1255.0 118:533.0 125:1123.0 126:788.0 127:554.0 129:297.0 130:3588.0 131:96.0 132:305.0 134:962.0 138:4.0 143:1355.0 144:8177.0 145:1203.0 146:1048.0 147:5562.0 148:545.0 …
41989	323785	248	86:7975.0 88:717.0 89:17935.0 90:1269.0 91:848.0 93:64.0 96:195.0 98:392.0 100:20613.0 101:11239.0 102:2095.0 103:1178.0 104:116.0 107:1345.0 108:58.0 110:587.0 114:315.0 116:321.0 117:1109.0 118:271.0 127:430.0 128:286.0 129:2211.0 130:1434.0 131:1244.0 132:428.0 133:1036.0 134:1895.0 135:404.0 137:2.0 140:28.0 141:33.0 142:87.0 143:515.0 144:295.0 145:15.0 146:729.0 147:30682.0 148:4382.0 149:2…
41866	593649	229	85:738.0 86:1524.0 89:616.0 90:19.0 91:2051.0 92:562.0 93:17.0 94:1246.0 95:249.0 97:984.0 98:601.0 99:534.0 100:735.0 101:1017.0 102:264.0 105:153.0 106:85.0 108:6315.0 109:4930.0 110:4190.0 111:3692.0 112:1023.0 113:264.0 114:265.0 117:2434.0 118:423.0 119:1050.0 121:3.0 122:6.0 123:14.0 124:121.0 125:813.0 126:5717.0 127:768.0 128:647.0 129:1837.0 130:621.0 131:1160.0 132:530.0 134:116.0 136:8…
39801	488492	237	85:1636.0 86:4822.0 89:5068.0 91:709.0 92:625.0 93:1627.0 94:719.0 95:783.0 99:1388.0 100:12440.0 101:1741.0 102:1980.0 103:626.0 104:351.0 105:461.0 106:1467.0 107:270.0 108:1123.0 109:3860.0 110:950.0 112:602.0 113:3276.0 114:1797.0 115:1243.0 116:3498.0 117:1330.0 118:548.0 120:547.0 121:1972.0 122:593.0 123:452.0 124:477.0 125:1414.0 126:417.0 127:845.0 128:208.0 130:21536.0 131:4063.0 132:21…
34135	278969	177	85:648.0 86:105.0 87:468.0 88:338.0 89:66.0 90:92.0 94:682.0 95:99.0 97:15.0 98:92.0 99:676.0 101:623.0 102:1093.0 103:4384.0 104:568.0 105:561.0 106:90.0 107:114.0 108:156.0 109:280.0 110:55.0 113:128.0 115:1827.0 116:348.0 117:1101.0 118:48.0 119:342.0 120:71.0 121:24.0 122:34.0 125:1.0 127:111.0 129:305.0 130:1752.0 131:1423.0 132:195.0 133:2932.0 134:452.0 135:120.0 136:33.0 138:1.0 142:70.0 …		C0108
34059	717756	174	86:1027.0 87:668.0 88:29.0 89:200.0 90:16.0 93:13.0 100:919.0 101:32.0 102:172.0 103:369.0 106:32.0 107:1.0 111:10.0 112:34.0 114:60.0 115:422.0 116:187.0 118:8.0 128:369.0 129:649.0 130:203.0 131:174.0 132:52.0 133:222.0 134:32.0 136:36.0 143:64.0 144:78.0 146:32.0 147:2375.0 148:293.0 149:150.0 152:6.0 154:155.0 157:130.0 158:44.0 160:21.0 161:14.0 169:21.0 171:26.0 172:162.0 173:119.0 174:6595…
33415	319800	156	85:267.0 89:21.0 93:14.0 99:165.0 100:724.0 101:142.0 102:178.0 103:1125.0 104:18.0 105:49.0 112:9.0 113:129.0 114:55.0 115:177.0 117:260.0 118:45.0 119:134.0 127:79.0 129:309.0 130:565.0 131:355.0 132:67.0 133:838.0 139:23.0 143:675.0 144:290.0 145:37.0 146:436.0 147:6772.0 148:971.0 149:793.0 150:25.0 156:1889.0 157:445.0 158:185.0 160:387.0 171:229.0 172:101.0 173:126.0 174:7.0 177:664.0 178:7…
32247	253754	245	85:590.0 86:265.0 87:27.0 88:35.0 89:14.0 91:283.0 92:223.0 93:28.0 95:59.0 96:64.0 99:959.0 100:1001.0 105:175.0 106:20.0 107:1302.0 108:229.0 109:161.0 110:490.0 111:40.0 112:53.0 113:131.0 114:201.0 115:3650.0 116:1533.0 117:384.0 118:361.0 119:329.0 120:65.0 124:1.0 125:11.0 126:146.0 128:208.0 129:91.0 130:1184.0 132:374.0 134:607.0 136:95.0 137:2.0 139:249.0 140:32.0 141:178.0 142:158.0 143…
31695	630679	292	87:40.0 88:9.0 98:23.0 99:153.0 100:31.0 101:290.0 102:397.0 103:171.0 107:88.0 109:5.0 110:486.0 113:137.0 114:5.0 115:54.0 116:72.0 117:6457.0 118:598.0 119:181.0 128:17.0 129:997.0 130:425.0 131:812.0 132:40.0 133:508.0 134:81.0 139:13.0 143:903.0 144:116.0 145:41.0 147:2686.0 148:280.0 149:164.0 151:8.0 155:7.0 160:17.0 161:6.0 164:6.0 171:332.0 172:55.0 173:52.0 175:22.0 184:46.0 185:32.0 18…
31664	544826	205	85:212.0 86:91.0 87:242.0 88:243.0 89:265.0 90:155.0 93:6.0 97:3061.0 98:272.0 101:4749.0 102:404.0 106:63.0 107:77.0 109:37.0 111:90.0 112:213.0 113:201.0 114:89.0 115:87.0 116:2884.0 117:6445.0 118:783.0 119:622.0 120:3.0 121:13.0 124:2.0 126:106.0 127:634.0 128:39.0 129:5284.0 130:636.0 131:2076.0 132:352.0 133:4443.0 134:533.0 135:493.0 136:3.0 138:19.0 140:118.0 141:74.0 142:393.0 143:577.0 …
31609	751061	174	86:918.0 87:184.0 90:39.0 94:10.0 97:4.0 99:9.0 100:456.0 101:53.0 102:82.0 106:2.0 108:4.0 110:6.0 114:51.0 116:104.0 117:331.0 118:305.0 123:14.0 124:13.0 127:5.0 128:10.0 129:332.0 130:105.0 131:76.0 132:165.0 133:96.0 135:187.0 136:40.0 138:8.0 139:4.0 140:52.0 141:36.0 142:112.0 143:91.0 144:27.0 145:43.0 158:58.0 160:27.0 168:9.0 172:63.0 174:2780.0 175:477.0 176:181.0 177:17.0 179:8.0 180:…
31563	856175	285	95:46.0 97:232.0 99:1.0 101:56.0 103:622.0 109:28.0 110:30.0 111:15.0 116:239.0 117:322.0 118:10.0 119:5.0 123:20.0 129:358.0 131:704.0 132:120.0 133:123.0 134:4.0 136:30.0 143:307.0 144:396.0 145:56.0 147:406.0 149:121.0 152:22.0 169:27.0 182:27.0 186:762.0 187:507.0 188:94.0 196:2.0 197:27.0 198:5.0 204:10.0 205:43.0 209:13.0 217:64.0 218:7.0 221:58.0 225:81.0 232:7.0 238:1.0 245:8.0 251:2.0 25…
31547	834477	258	85:44.0 95:15.0 96:64.0 99:26.0 100:272.0 101:108.0 102:41.0 103:825.0 111:36.0 113:74.0 114:1379.0 115:131.0 116:326.0 117:575.0 127:29.0 128:216.0 129:127.0 130:79.0 131:178.0 132:17.0 133:325.0 136:6.0 141:84.0 142:263.0 143:670.0 144:163.0 145:26.0 147:1731.0 148:263.0 149:117.0 152:11.0 153:7.0 156:45.0 158:8.0 168:41.0 169:17.0 170:109.0 171:16.0 172:50.0 175:15.0 184:9.0 186:5.0 189:9.0 19…
31357	897533	91	89:53.0 91:4441.0 92:881.0 93:1884.0 94:368.0 95:538.0 96:50.0 101:27.0 102:27.0 103:224.0 104:266.0 105:1572.0 106:1105.0 107:466.0 108:796.0 109:204.0 110:21.0 115:285.0 116:212.0 117:2227.0 118:370.0 119:1110.0 120:247.0 121:164.0 123:37.0 128:73.0 129:663.0 130:206.0 131:964.0 132:505.0 133:507.0 134:124.0 135:69.0 141:39.0 142:40.0 143:215.0 144:78.0 145:488.0 146:228.0 148:105.0 155:82.0 15…
26987	409449	301	88:1673.0 89:898.0 90:1929.0 91:3821.0 92:1405.0 94:122.0 97:1877.0 98:59150.0 99:4919.0 101:327.0 102:1904.0 103:6900.0 104:1822.0 108:2810.0 110:81560.0 111:3405.0 112:2224.0 113:307.0 114:3219.0 116:11378.0 117:2736.0 118:2285.0 119:253.0 120:2435.0 121:665.0 123:63.0 125:539.0 128:320.0 130:3904.0 131:1598.0 132:1234.0 133:1243.0 134:18410.0 135:2346.0 136:16417.0 137:954.0 138:171.0 139:220.…
23635	308124	85	85:3194.0 86:147.0 88:2.0 97:99.0 98:466.0 99:477.0 100:98.0 107:107.0 110:315.0 112:230.0 113:259.0 116:49.0 126:250.0 127:493.0 130:213.0 131:55.0 134:177.0 140:29.0 141:28.0 146:11.0 170:104.0 184:40.0 228:35.0 450:8.0
21704	983235	204	85:864.0 86:397.0 87:997.0 88:670.0 89:3371.0 90:306.0 91:249.0 92:49.0 93:61.0 94:66.0 95:236.0 96:87.0 97:772.0 98:134.0 99:884.0 100:199.0 101:6971.0 102:1086.0 103:31089.0 104:3200.0 105:1398.0 106:123.0 107:100.0 109:569.0 110:98.0 111:683.0 112:139.0 113:1344.0 114:320.0 115:1483.0 116:3547.0 117:17484.0 118:1832.0 119:1238.0 120:71.0 121:57.0 123:65.0 125:200.0 126:72.0 127:672.0 128:130.0…
18488	456907	232	86:22.0 100:1553.0 101:64.0 102:107.0 114:209.0 115:180.0 116:59.0 117:118.0 129:57.0 131:327.0 132:50.0 133:290.0 143:35.0 144:89.0 147:2258.0 148:448.0 149:339.0 150:28.0 163:133.0 172:18.0 174:243.0 188:40.0 189:23.0 190:37.0 232:1491.0 233:316.0 234:93.0 247:19.0 306:56.0 334:36.0 335:34.0
18403	705246	217	85:846.0 86:289.0 87:1531.0 88:596.0 89:3210.0 90:289.0 91:66.0 95:221.0 96:79.0 97:201.0 98:32.0 99:801.0 100:109.0 101:2682.0 102:856.0 103:30289.0 104:2989.0 105:1481.0 106:101.0 107:124.0 111:148.0 112:21.0 113:779.0 114:68.0 115:1525.0 116:751.0 117:11172.0 118:1078.0 119:1298.0 120:18.0 121:29.0 125:63.0 127:573.0 128:152.0 129:3185.0 130:605.0 131:4657.0 132:821.0 133:9563.0 134:1451.0 135…
17664	227179	173	85:240.0 86:247.0 88:292.0 90:108.0 91:68.0 92:65.0 93:256.0 94:24.0 96:1.0 97:109.0 98:110.0 99:222.0 100:6.0 107:655.0 108:5.0 110:421.0 111:48.0 113:553.0 114:55.0 116:283.0 117:3391.0 118:17.0 119:157.0 122:22.0 123:1.0 124:11.0 126:127.0 127:163.0 128:84.0 129:683.0 130:765.0 131:1193.0 132:706.0 135:9.0 136:217.0 140:70.0 145:243.0 146:58.0 150:21.0 153:2.0 161:21.0 173:3321.0 174:366.0 175…
17651	535097	275	85:176.0 86:1.0 87:422.0 88:31.0 94:38.0 96:264.0 98:19.0 99:27.0 100:40.0 102:802.0 103:342.0 106:7.0 107:3.0 109:173.0 110:175.0 111:13.0 114:2.0 115:99.0 119:322.0 123:97.0 124:37.0 126:1.0 127:172.0 129:797.0 130:342.0 133:480.0 134:191.0 144:9.0 145:27.0 152:1.0 157:32.0 159:29.0 161:82.0 162:33.0 163:62.0 171:1.0 175:124.0 176:27.0 177:181.0 178:14.0 179:153.0 182:4.0 183:26.0 184:27.0 189:…
17252	450982	128	85:149.0 86:228.0 88:126.0 95:40.0 96:24.0 97:26.0 98:232.0 99:160.0 100:2174.0 101:65.0 102:204.0 107:151.0 108:9.0 110:284.0 112:18.0 113:58.0 114:291.0 115:2315.0 116:372.0 117:1264.0 118:74.0 126:149.0 128:4043.0 129:730.0 130:178.0 131:382.0 132:540.0 140:14.0 141:1443.0 142:450.0 144:52.0 145:121.0 153:223.0 154:45.0 157:14.0 168:13.0 169:631.0 170:64.0 171:53.0 182:25.0 184:80.0 197:1.0 19…
16972	611435	237	85:258.0 86:1098.0 88:264.0 89:885.0 92:1140.0 93:160.0 95:627.0 97:287.0 98:271.0 99:120.0 100:5400.0 101:1044.0 102:705.0 103:1688.0 104:46.0 106:454.0 108:117.0 109:65.0 112:455.0 113:28.0 114:246.0 115:90.0 116:90.0 120:1659.0 121:141.0 123:429.0 124:62.0 128:346.0 129:849.0 130:381.0 132:24.0 133:1598.0 134:523.0 138:65.0 140:949.0 141:785.0 142:1158.0 143:520.0 144:418.0 145:348.0 147:9927.…
16947	481943	170	86:908.0 93:278.0 94:116.0 95:135.0 98:1272.0 99:403.0 102:129.0 103:459.0 107:756.0 108:191.0 112:344.0 113:330.0 114:444.0 115:487.0 116:497.0 117:76.0 126:52.0 127:560.0 128:112.0 131:31.0 132:415.0 133:204.0 138:186.0 141:151.0 142:989.0 144:182.0 146:125.0 147:1830.0 148:195.0 152:607.0 153:150.0 154:4405.0 155:791.0 156:471.0 158:111.0 160:317.0 167:103.0 168:866.0 169:770.0 170:41898.0 171…
16809	679092	333	85:441.0 86:184.0 88:176.0 89:3402.0 90:373.0 91:320.0 96:27.0 97:538.0 98:176.0 99:435.0 100:444.0 101:1082.0 102:1676.0 103:11224.0 104:1046.0 105:534.0 107:124.0 108:28.0 109:259.0 111:397.0 112:177.0 113:485.0 114:338.0 115:26.0 116:763.0 117:5343.0 118:620.0 119:281.0 124:43.0 125:148.0 127:27.0 128:143.0 129:7097.0 130:1907.0 131:2181.0 132:526.0 133:4442.0 134:501.0 138:114.0 139:154.0 140…
16747	742150	319	89:1131.0 90:36.0 100:226.0 101:230.0 103:6902.0 104:367.0 110:93.0 113:101.0 114:124.0 117:2265.0 118:7.0 127:16.0 129:2616.0 130:358.0 131:443.0 133:961.0 143:163.0 144:13.0 147:4944.0 148:730.0 149:198.0 157:2547.0 158:291.0 159:94.0 160:22.0 161:34.0 169:19.0 172:769.0 173:333.0 174:29.0 177:80.0 184:5.0 187:17.0 188:83.0 189:646.0 190:167.0 191:216.0 192:35.0 201:128.0 202:49.0 203:104.0 204…
12390	562517	291	85:94.0 86:1200.0 88:120.0 90:44.0 91:181.0 93:16.0 98:320.0 99:275.0 100:8659.0 101:1186.0 102:1441.0 106:2.0 108:7.0 109:29.0 110:24.0 113:159.0 114:284.0 115:317.0 116:3185.0 117:1172.0 118:307.0 125:71.0 126:24.0 127:129.0 128:197.0 129:1779.0 130:2183.0 131:1167.0 132:1617.0 133:2000.0 134:151.0 137:79.0 140:47.0 141:233.0 142:448.0 143:119.0 144:503.0 146:442.0 147:8484.0 148:1638.0 149:966…
11353	911271	259	85:106.0 86:3.0 89:161.0 97:44.0 98:45.0 99:12.0 100:29.0 101:111.0 103:966.0 106:36.0 116:231.0 117:438.0 121:1.0 128:48.0 129:523.0 130:140.0 131:15.0 132:34.0 133:25.0 143:46.0 144:98.0 145:12.0 147:813.0 148:305.0 154:9.0 157:165.0 158:23.0 160:552.0 161:230.0 162:47.0 163:160.0 165:25.0 168:62.0 169:66.0 171:6.0 174:100.0 177:2.0 178:1.0 180:21.0 183:30.0 186:43.0 187:1.0 188:12.0 189:97.0 1…
10962	336339	249	85:323.0 95:11.0 96:1.0 99:1362.0 100:284.0 104:8.0 110:287.0 111:29.0 114:393.0 115:1169.0 116:30.0 117:175.0 118:15.0 119:69.0 130:129.0 131:64.0 132:34.0 133:451.0 143:7.0 147:678.0 148:199.0 151:83.0 155:10.0 157:41.0 163:2.0 171:2260.0 172:138.0 173:24.0 175:88.0 177:65.0 184:92.0 185:35.0 186:78.0 188:85.0 189:825.0 190:51.0 191:421.0 192:48.0 193:51.0 205:65.0 207:1062.0 208:211.0 209:92.0…
7409	540397	180	100:51.0 101:68.0 103:20.0 120:28.0 126:123.0 127:98.0 130:21.0 140:25.0 152:43.0 180:2126.0 181:144.0 184:4.0 197:373.0 198:19.0 217:133.0 218:5.0 228:10.0 271:5.0 277:4.0 280:3.0 307:7.0 313:8.0 316:24.0 336:7.0 381:4.0 394:12.0 418:2.0 438:9.0 439:7.0 442:8.0 444:9.0 469:7.0 496:20.0 499:11.0
7403	557561	331	85:84.0 86:536.0 87:21.0 88:100.0 89:3.0 90:72.0 93:12.0 98:314.0 99:182.0 100:2278.0 102:291.0 103:329.0 105:240.0 106:47.0 113:39.0 114:4.0 115:294.0 116:14.0 117:132.0 118:93.0 120:17.0 122:41.0 123:2.0 129:37.0 131:1282.0 132:304.0 133:751.0 134:201.0 136:95.0 137:35.0 140:10.0 142:81.0 143:24.0 144:1.0 145:9.0 147:3574.0 148:811.0 149:141.0 150:41.0 153:82.0 154:75.0 155:38.0 156:6.0 157:13.…
6422	872779	204	87:10.0 95:13.0 96:34.0 97:73.0 103:190.0 109:59.0 114:17.0 116:81.0 117:227.0 129:112.0 130:116.0 135:49.0 143:52.0 147:425.0 156:47.0 166:5.0 168:6.0 169:53.0 171:36.0 177:14.0 183:380.0 189:1.0 191:82.0 192:100.0 193:141.0 197:34.0 204:1919.0 205:391.0 206:101.0 208:63.0 211:39.0 217:546.0 218:177.0 219:20.0 227:96.0 228:9.0 232:48.0 233:66.0 243:19.0 249:59.0 250:21.0 251:9.0 252:5.0 258:10.0…
6330	369952	191	85:539.0 86:180.0 87:239.0 88:125.0 89:32.0 91:63.0 92:44.0 95:42.0 97:130.0 98:351.0 100:503.0 101:230.0 102:320.0 103:769.0 104:67.0 105:96.0 106:12.0 107:24.0 108:14.0 109:22.0 110:229.0 111:426.0 112:28.0 113:9.0 114:309.0 115:204.0 116:292.0 117:335.0 118:48.0 119:84.0 122:10.0 123:2.0 124:16.0 125:86.0 126:82.0 127:5.0 128:338.0 129:52.0 130:295.0 131:398.0 132:38.0 133:353.0 134:194.0 135:…
6104	241903	244	86:145.0 88:174.0 89:301.0 90:119.0 93:25.0 97:188.0 98:40.0 99:14.0 100:224.0 101:33.0 103:200.0 104:33.0 106:45.0 107:192.0 108:47.0 109:78.0 110:94.0 112:8.0 113:5.0 115:674.0 117:107.0 118:11.0 119:157.0 120:188.0 121:292.0 122:6.0 123:119.0 124:474.0 125:93.0 126:572.0 131:25.0 132:158.0 133:1564.0 134:581.0 135:539.0 136:94.0 137:564.0 138:26.0 139:40.0 140:12.0 141:74.0 143:163.0 144:13.0 …
5990	301233	188	87:330.0 88:48.0 96:22.0 98:266.0 99:67.0 100:687.0 101:200.0 102:119.0 103:20.0 108:23.0 110:168.0 112:37.0 113:88.0 114:682.0 115:365.0 116:97.0 117:318.0 118:13.0 127:10.0 128:104.0 129:168.0 130:82.0 131:428.0 132:142.0 133:149.0 134:1.0 143:137.0 144:29.0 146:34.0 147:9109.0 148:1914.0 149:731.0 150:46.0 153:155.0 172:1140.0 173:172.0 174:161.0 177:69.0 184:11.0 187:8.0 188:1845.0 189:253.0 …
5679	181939	93	86:447.0 88:346.0 89:1802.0 90:470.0 91:3758.0 92:537.0 93:14929.0 94:1445.0 95:587.0 96:43.0 97:906.0 98:230.0 100:55.0 102:90.0 103:228.0 105:195.0 106:1041.0 107:816.0 108:82.0 111:59.0 112:3.0 113:669.0 114:111.0 116:39.0 117:844.0 118:62.0 119:2971.0 120:1232.0 121:336.0 122:135.0 123:294.0 124:179.0 126:15229.0 127:746.0 128:1.0 129:84.0 130:190.0 131:345.0 132:70.0 134:1184.0 136:969.0 137…
5121	424376	100	85:277.0 86:195.0 96:1.0 98:98.0 99:163.0 100:2882.0 101:551.0 102:193.0 104:20.0 110:149.0 111:77.0 112:36.0 113:32.0 114:315.0 115:250.0 116:166.0 117:517.0 118:36.0 119:25.0 126:6.0 127:61.0 128:135.0 130:31.0 132:43.0 134:1.0 140:16.0 141:23.0 142:15.0 144:80.0 147:171.0 153:9.0 158:46.0 159:1.0 171:73.0 174:60.0 184:50.0 188:9.0 199:42.0 200:9.0 208:4.0 213:8.0 215:1.0 216:2.0 226:9.0 228:71…
4986	525275	156	85:21.0 93:80.0 100:249.0 102:64.0 104:58.0 110:89.0 113:184.0 114:58.0 115:110.0 116:388.0 117:10.0 121:90.0 122:7.0 128:102.0 130:161.0 140:131.0 141:306.0 142:84.0 143:9.0 144:63.0 147:243.0 148:16.0 149:785.0 150:37.0 153:2.0 156:1855.0 157:940.0 158:150.0 159:24.0 167:3.0 169:18.0 170:7.0 172:3.0 176:18.0 177:54.0 185:404.0 186:4.0 197:7.0 215:41.0 229:18.0 230:34.0 258:1.0 260:1.0 288:9.0 3…
4983	422308	373	87:44.0 88:2.0 89:137.0 90:13.0 101:61.0 102:157.0 103:528.0 104:27.0 105:43.0 106:32.0 107:49.0 111:3.0 113:7.0 115:102.0 116:51.0 117:195.0 118:15.0 119:38.0 120:12.0 121:56.0 122:1.0 123:3.0 129:42.0 130:107.0 131:175.0 132:55.0 133:508.0 134:125.0 135:192.0 136:20.0 137:18.0 147:1087.0 148:431.0 149:149.0 151:30.0 163:86.0 164:12.0 165:69.0 167:25.0 168:8.0 175:12.0 177:25.0 179:36.0 181:87.0…
4930	352780	127	86:43.0 90:52.0 92:84.0 93:4.0 95:15.0 96:525.0 97:526.0 98:122.0 99:4636.0 100:234.0 106:42.0 110:60.0 111:2.0 114:33.0 120:3.0 123:4.0 126:422.0 127:13006.0 128:941.0 131:5.0 133:2.0 134:171.0 137:4.0 139:29.0 140:193.0 149:41.0 151:3.0 153:75.0 167:94.0 170:17.0 177:13.0 181:73.0 193:11.0 195:28.0 207:6.0 211:97.0 227:8.0 276:2.0 285:44.0 299:364.0 300:75.0 301:42.0 312:8.0 314:45.0 316:14.0 3…
4929	624368	156	86:69.0 96:28.0 98:38.0 99:51.0 100:190.0 111:2.0 112:34.0 113:33.0 114:14.0 117:92.0 129:39.0 130:116.0 140:132.0 141:157.0 142:16.0 146:61.0 147:35.0 148:17.0 156:4187.0 157:562.0 158:187.0 161:1.0 168:46.0 172:18.0 184:35.0 196:7.0 217:39.0 222:3.0 229:3.0 311:5.0 326:26.0 361:5.0 376:13.0 402:11.0 404:1.0 412:5.0 457:15.0
4901	625257	217	85:52.0 88:51.0 89:140.0 99:35.0 100:9.0 101:139.0 103:437.0 107:21.0 111:15.0 115:45.0 116:82.0 117:286.0 129:477.0 130:62.0 131:189.0 133:371.0 140:8.0 141:14.0 143:126.0 147:1633.0 148:170.0 149:59.0 155:36.0 157:392.0 158:3.0 173:9.0 175:28.0 177:14.0 189:144.0 190:41.0 191:744.0 192:127.0 193:15.0 204:62.0 205:119.0 216:10.0 217:3069.0 218:592.0 219:184.0 230:26.0 231:69.0 232:3.0 243:32.0 2…
4877	410320	211	86:92.0 88:67.0 89:259.0 90:64.0 91:27.0 93:21.0 98:34.0 101:113.0 103:89.0 104:39.0 105:21.0 106:16.0 107:37.0 108:15.0 109:15.0 110:408.0 111:29.0 115:77.0 119:54.0 121:96.0 123:30.0 130:72.0 131:58.0 132:65.0 133:715.0 134:166.0 135:264.0 136:106.0 137:99.0 138:21.0 139:9.0 140:18.0 143:20.0 146:64.0 148:54.0 151:70.0 152:21.0 153:4.0 155:43.0 158:174.0 159:23.0 165:25.0 167:63.0 168:36.0 172:…
4605	757109	230	85:145.0 86:108.0 88:57.0 89:302.0 90:6.0 98:23.0 99:123.0 100:439.0 101:493.0 102:44.0 103:1051.0 104:33.0 105:25.0 108:16.0 109:40.0 111:52.0 112:29.0 113:53.0 114:134.0 115:26.0 116:251.0 117:1037.0 118:57.0 119:84.0 125:26.0 128:93.0 129:1068.0 130:123.0 131:603.0 132:98.0 133:1023.0 134:74.0 137:11.0 139:20.0 140:35.0 141:62.0 142:333.0 143:191.0 144:416.0 145:27.0 146:1.0 147:2132.0 148:318…
4550	447676	350	86:704.0 87:1216.0 88:211.0 89:89.0 90:18.0 98:13.0 99:23.0 100:489.0 101:517.0 102:172.0 103:274.0 104:57.0 105:173.0 106:57.0 107:127.0 108:49.0 109:5.0 110:75.0 113:6.0 114:17.0 115:251.0 116:60.0 117:564.0 118:174.0 119:160.0 120:14.0 121:24.0 124:9.0 127:37.0 129:92.0 130:349.0 131:1418.0 132:536.0 133:1324.0 134:87.0 135:81.0 136:9.0 138:1.0 139:7.0 144:60.0 145:19.0 146:123.0 147:5601.0 14…
4261	185291	162	85:2212.0 86:3909.0 87:261.0 88:400.0 89:3340.0 90:387.0 91:3841.0 92:264.0 93:1582.0 94:341.0 95:2525.0 96:5963.0 97:36566.0 98:51892.0 99:3937.0 100:1012.0 101:140.0 102:1446.0 103:752.0 104:176.0 105:1157.0 106:9.0 107:92.0 108:156.0 109:890.0 110:120.0 111:3748.0 112:417.0 113:163.0 114:57.0 115:67.0 116:1768.0 117:93.0 118:67.0 119:1209.0 120:128.0 121:117.0 122:44.0 123:583.0 124:67.0 125:1…
3232	952057	204	85:22.0 86:82.0 87:169.0 89:720.0 90:3.0 95:73.0 96:9.0 97:123.0 99:52.0 100:55.0 101:635.0 102:95.0 103:2414.0 104:170.0 105:312.0 108:27.0 109:5.0 111:91.0 113:76.0 114:117.0 115:161.0 116:221.0 117:1229.0 118:172.0 127:31.0 128:11.0 129:2262.0 130:299.0 131:581.0 133:772.0 135:60.0 142:53.0 143:399.0 144:74.0 147:2017.0 148:508.0 149:473.0 153:67.0 154:5.0 155:144.0 157:355.0 158:9.0 159:99.0 …
3173	517075	217	85:84.0 86:33.0 88:82.0 89:182.0 97:32.0 98:150.0 99:653.0 100:70.0 101:227.0 102:112.0 103:1042.0 107:169.0 109:3.0 110:25.0 111:132.0 112:215.0 113:129.0 115:122.0 116:262.0 117:541.0 118:119.0 127:152.0 128:22.0 129:2292.0 130:601.0 131:298.0 133:684.0 134:4.0 135:31.0 143:886.0 144:57.0 147:1664.0 149:278.0 155:65.0 184:60.0 189:74.0 190:46.0 191:22.0 199:18.0 203:26.0 204:63.0 205:5.0 217:98…
3143	459926	155	88:126.0 100:234.0 103:134.0 105:27.0 110:51.0 112:72.0 126:44.0 133:135.0 139:377.0 147:1501.0 155:3104.0 177:18.0 202:16.0 205:20.0 206:18.0 231:22.0 239:27.0 390:12.0 397:13.0 440:18.0 443:20.0 455:23.0 477:17.0
3029	605198	223	85:1116.0 86:185.0 87:101.0 88:159.0 89:276.0 91:1571.0 92:139.0 93:1385.0 94:86.0 95:916.0 96:6.0 97:258.0 98:12.0 99:117.0 101:478.0 102:166.0 103:1545.0 104:182.0 105:989.0 106:71.0 107:1562.0 108:87.0 109:906.0 110:49.0 111:464.0 113:4.0 115:150.0 116:128.0 117:7251.0 118:815.0 119:900.0 120:26.0 121:668.0 122:46.0 123:952.0 124:18.0 125:149.0 126:173.0 128:337.0 130:165.0 131:590.0 132:5.0 1…
2900	569952	156	85:1329.0 86:310.0 87:60.0 88:392.0 90:157.0 92:2.0 93:10.0 94:48.0 95:100.0 98:70.0 99:90.0 100:1686.0 101:305.0 102:1931.0 103:660.0 104:115.0 105:3.0 107:24.0 108:30.0 109:7.0 110:50.0 112:15.0 113:134.0 114:378.0 115:568.0 116:423.0 117:177.0 119:1.0 120:74.0 122:1.0 126:7.0 127:140.0 128:1247.0 129:638.0 130:646.0 131:777.0 132:337.0 133:217.0 134:99.0 135:4.0 136:1.0 137:1.0 138:37.0 140:26…
2674	508772	220	85:171.0 86:31.0 87:6.0 88:56.0 89:357.0 90:103.0 91:6431.0 92:652.0 93:79.0 94:1.0 95:35.0 100:530.0 101:110.0 102:733.0 103:1286.0 104:2953.0 105:553.0 109:15.0 110:149.0 114:91.0 115:405.0 116:304.0 117:253.0 118:376.0 119:267.0 120:1161.0 121:150.0 123:2.0 125:14.0 127:431.0 128:385.0 129:50.0 130:393.0 131:553.0 132:138.0 133:9.0 134:4.0 135:478.0 136:20.0 137:54.0 139:28.0 140:162.0 141:106…
2362	414168	99	85:134.0 86:297.0 87:89.0 88:218.0 91:56.0 92:48.0 96:266.0 97:193.0 98:392.0 99:3754.0 100:703.0 101:78.0 102:420.0 103:123.0 104:82.0 107:53.0 110:258.0 112:138.0 113:68.0 114:216.0 115:174.0 116:117.0 117:26.0 118:26.0 121:54.0 124:62.0 126:204.0 128:118.0 129:190.0 132:21.0 133:61.0 134:146.0 136:21.0 138:22.0 140:167.0 142:101.0 143:606.0 144:148.0 147:526.0 148:67.0 151:30.0 152:54.0 153:92…
2193	594117	292	86:163.0 87:325.0 88:467.0 89:590.0 90:91.0 91:66.0 92:32.0 94:47.0 97:15.0 99:117.0 101:1733.0 102:1159.0 103:10610.0 104:1025.0 105:396.0 107:19.0 108:1.0 113:94.0 114:145.0 115:70.0 116:1948.0 117:4605.0 118:638.0 119:478.0 120:66.0 122:13.0 126:81.0 129:1036.0 130:1051.0 131:1101.0 132:82.0 133:1631.0 134:272.0 135:101.0 137:14.0 139:22.0 141:162.0 142:194.0 143:1146.0 144:188.0 145:203.0 146…
2062	315424	130	85:1587.0 86:26453.0 87:10995.0 88:2570.0 89:1591.0 90:125.0 91:513.0 94:81.0 96:373.0 97:134.0 98:1740.0 99:634.0 100:10503.0 101:2089.0 102:8095.0 103:1342.0 104:307.0 105:51.0 106:56.0 112:626.0 114:1615.0 115:307.0 116:13802.0 117:14024.0 118:1774.0 119:508.0 121:29.0 123:85.0 128:2234.0 129:331.0 130:114251.0 131:19912.0 132:5038.0 133:498.0 134:291.0 141:82.0 142:220.0 143:95.0 144:2783.0 1…
2011	609499	140	87:41.0 88:1161.0 89:104.0 90:725.0 91:103.0 92:14.0 97:157.0 98:35.0 99:118.0 102:1370.0 104:71.0 108:26.0 110:247.0 112:266.0 113:54.0 116:961.0 117:111.0 124:6.0 128:89.0 130:879.0 134:7.0 140:6272.0 141:335.0 142:43.0 143:95.0 144:377.0 146:1623.0 154:3.0 156:340.0 157:16.0 158:2.0 170:25.0 172:6.0 174:38.0 176:294.0 182:3.0 184:2.0 189:483.0 190:8.0 201:1.0 204:543.0 205:15.0 206:895.0 207:5…
1996	320124	156	86:83.0 91:85.0 99:95.0 100:1096.0 101:21.0 102:128.0 107:34.0 109:27.0 110:81.0 112:9.0 114:6.0 118:7.0 124:1.0 126:21.0 127:116.0 128:172.0 129:23.0 130:332.0 132:33.0 136:32.0 139:78.0 142:23.0 143:63.0 146:250.0 152:6.0 155:16.0 156:5187.0 157:567.0 158:244.0 160:193.0 172:5.0 184:145.0 186:19.0 193:138.0 194:17.0 196:7.0 199:12.0 200:21.0 212:32.0 216:2.0 217:39.0 227:20.0 238:3.0 245:22.0 2…
1872	471634	85	85:4810.0 86:144.0 92:41.0 97:18.0 98:24.0 99:1189.0 100:64.0 107:119.0 111:152.0 112:149.0 113:643.0 126:1.0 127:324.0 128:1.0 141:5.0 145:14.0 155:124.0 169:6.0 184:29.0 495:15.0
1799	690729	174	85:164.0 86:2486.0 87:228.0 88:171.0 91:79.0 92:9.0 93:89.0 94:34.0 95:35.0 98:127.0 99:17.0 100:1656.0 101:196.0 102:580.0 103:1802.0 104:170.0 105:18.0 109:19.0 110:18.0 111:41.0 112:49.0 113:64.0 114:108.0 115:156.0 116:221.0 117:1364.0 118:152.0 119:9.0 124:70.0 127:196.0 128:170.0 129:499.0 130:595.0 131:597.0 132:119.0 133:382.0 140:43.0 142:490.0 143:226.0 144:429.0 145:103.0 146:119.0 147…
1771	527322	166	85:27.0 86:81.0 88:48.0 90:162.0 91:64.0 92:54.0 96:65.0 98:14.0 99:48.0 100:928.0 101:109.0 102:193.0 103:99.0 104:26.0 105:34.0 108:6.0 110:341.0 112:20.0 113:92.0 114:53.0 115:169.0 116:150.0 118:526.0 119:75.0 120:60.0 126:84.0 128:141.0 129:9.0 130:224.0 131:171.0 132:160.0 133:68.0 134:282.0 136:18.0 138:883.0 139:2.0 140:106.0 141:52.0 142:439.0 143:25.0 144:149.0 146:8.0 147:1349.0 148:47…
1760	644092	278	86:94.0 91:55.0 98:83.0 100:59.0 106:68.0 108:131.0 109:46.0 110:16.0 111:76.0 112:15.0 120:165.0 121:70.0 124:36.0 125:8.0 126:2.0 134:80.0 135:12.0 136:196.0 137:59.0 138:32.0 139:45.0 143:293.0 148:27.0 151:119.0 152:50.0 153:6238.0 154:1593.0 155:371.0 156:38.0 158:180.0 165:14.0 166:160.0 167:115.0 168:103.0 171:47.0 180:267.0 181:45.0 183:207.0 188:15.0 193:198.0 194:10.0 195:20.0 206:167.0…
1746	766150	156	95:5.0 96:2.0 98:5.0 100:122.0 101:177.0 102:33.0 103:10.0 106:2.0 107:4.0 110:39.0 113:4.0 116:106.0 117:1181.0 118:81.0 119:62.0 121:1.0 123:2.0 129:297.0 130:152.0 131:277.0 132:18.0 133:303.0 134:137.0 135:1.0 138:3.0 140:87.0 141:140.0 143:107.0 147:825.0 151:56.0 156:5457.0 157:957.0 158:867.0 159:63.0 160:11.0 161:42.0 166:16.0 168:15.0 170:11.0 171:8.0 173:1.0 175:45.0 178:8.0 179:1.0 180…
1725	627764	120	89:1.0 91:2446.0 92:495.0 93:2058.0 94:1249.0 96:5.0 97:3.0 101:34.0 103:316.0 105:67.0 107:165.0 110:42.0 111:2.0 116:7.0 117:1199.0 119:378.0 120:3861.0 121:3647.0 122:304.0 135:5.0 140:55.0 141:15.0 142:231.0 143:15.0 146:6.0 147:13.0 149:10.0 174:12.0 179:7.0 181:47.0 185:5.0 199:1.0 206:1.0 207:4.0 208:52.0 214:1775.0 215:226.0 222:4.0 223:2.0 225:3.0 241:84.0 253:1.0 257:386.0 258:94.0 265:…
1717	809765	156	86:223.0 90:13.0 93:25.0 99:101.0 100:229.0 101:52.0 109:21.0 113:6.0 114:41.0 115:59.0 116:311.0 128:47.0 129:352.0 130:7.0 132:19.0 140:54.0 141:16.0 142:49.0 147:211.0 149:34.0 154:50.0 155:21.0 156:4506.0 157:1004.0 158:631.0 159:97.0 161:1.0 168:7.0 170:25.0 171:31.0 172:125.0 181:3.0 199:9.0 211:58.0 213:30.0 214:12.0 217:59.0 228:1.0 234:9.0 237:3.0 241:20.0 242:9.0 260:1.0 299:88.0 303:1.…
1704	505341	223	85:698.0 86:242.0 89:124.0 91:1848.0 92:177.0 93:1276.0 94:67.0 95:381.0 97:527.0 98:76.0 99:130.0 100:77.0 101:280.0 103:1026.0 104:52.0 105:1859.0 106:69.0 107:989.0 109:695.0 110:242.0 111:90.0 112:36.0 113:121.0 114:24.0 115:803.0 116:104.0 117:8561.0 118:921.0 119:1118.0 121:401.0 122:41.0 123:1164.0 124:161.0 125:789.0 127:97.0 128:110.0 130:619.0 131:1895.0 132:82.0 133:3913.0 134:621.0 13…
1699	574686	180	85:41.0 87:9.0 88:4.0 89:92.0 90:263.0 92:60.0 93:12.0 94:79.0 98:175.0 100:1575.0 101:423.0 102:376.0 103:506.0 104:121.0 105:17.0 107:173.0 108:44.0 110:481.0 111:42.0 112:65.0 114:187.0 115:253.0 116:171.0 117:240.0 118:982.0 119:115.0 120:121.0 124:175.0 126:313.0 127:161.0 128:385.0 129:294.0 130:998.0 132:299.0 133:390.0 134:228.0 135:23.0 136:1.0 137:1.0 138:17.0 142:107.0 143:94.0 144:5.0…
1684	743774	262	85:4327.0 86:2186.0 87:3461.0 88:2118.0 89:32761.0 90:2625.0 91:1533.0 92:170.0 93:407.0 94:368.0 95:624.0 96:729.0 97:2507.0 98:1747.0 99:1982.0 100:6529.0 101:7703.0 102:2830.0 103:88682.0 104:8750.0 105:10214.0 106:883.0 107:193.0 108:349.0 109:388.0 110:1104.0 111:1111.0 112:417.0 113:2639.0 114:28715.0 115:5538.0 116:5143.0 117:46121.0 118:4935.0 119:5857.0 120:563.0 121:271.0 122:71.0 123:1…
1064	594945	117	85:2612.0 86:2545.0 87:45733.0 88:44013.0 89:24434.0 90:2017.0 91:921.0 92:316.0 93:118.0 94:54.0 96:90.0 97:224.0 98:50.0 99:2686.0 100:561.0 101:102529.0 102:14514.0 103:177816.0 104:15569.0 105:12095.0 106:376.0 107:279.0 111:97.0 112:59.0 113:42.0 114:436.0 115:8036.0 116:197720.0 117:393165.0 118:47689.0 119:23184.0 120:1128.0 121:155.0 127:44.0 129:270.0 130:264.0 131:5599.0 132:1056.0 133:…
812	370598	120	85:974.0 89:63.0 90:86.0 96:66.0 98:212.0 99:603.0 100:15423.0 101:1772.0 102:730.0 103:156.0 104:918.0 105:231.0 107:92.0 111:122.0 113:127.0 114:146.0 116:447.0 120:4549.0 121:392.0 122:177.0 127:309.0 129:744.0 131:40.0 141:104.0 143:1489.0 144:237.0 146:171.0 147:9026.0 148:1242.0 149:524.0 150:164.0 151:121.0 152:33.0 155:60.0 156:106.0 157:13.0 159:27.0 168:53.0 170:3794.0 171:997.0 172:955…
592	514932	142	85:277.0 86:159.0 87:88.0 89:124.0 92:69.0 95:29.0 96:75.0 98:149.0 99:580.0 100:416.0 101:145.0 102:96.0 103:188.0 104:36.0 107:34.0 111:30.0 112:39.0 113:124.0 114:49.0 116:119.0 117:406.0 118:68.0 119:68.0 122:7.0 125:49.0 126:138.0 127:201.0 128:95.0 130:149.0 131:263.0 132:46.0 133:325.0 140:67.0 141:61.0 142:7152.0 143:1057.0 144:313.0 145:88.0 147:2124.0 148:465.0 150:52.0 152:42.0 153:41.…
479	472741	98	86:144.0 87:849.0 88:1160.0 95:25.0 96:99.0 97:138.0 98:29641.0 99:1081.0 100:626.0 101:3447.0 102:3036.0 103:8156.0 104:819.0 105:528.0 109:20.0 114:95.0 115:627.0 116:4225.0 117:7339.0 118:911.0 124:47.0 125:79.0 126:237.0 128:648.0 129:75.0 130:589.0 131:524.0 132:108.0 133:591.0 138:18.0 139:28.0 142:61.0 143:456.0 144:241.0 145:308.0 146:59.0 156:264.0 158:43.0 161:856.0 162:127.0 170:435.0 …
473	589773	193	86:151.0 88:31.0 89:99.0 92:102.0 95:347.0 96:2554.0 97:566.0 98:165.0 100:322.0 102:86.0 105:50.0 106:69.0 109:79.0 113:435.0 116:14.0 117:38.0 120:176.0 121:69.0 123:268.0 124:332.0 126:74.0 127:102.0 133:140.0 135:85.0 137:33.0 141:183.0 142:389.0 143:62.0 144:728.0 145:130.0 146:1140.0 147:632.0 148:438.0 149:239.0 150:56.0 151:121.0 152:181.0 153:265.0 154:72.0 155:192.0 160:18.0 163:19.0 16…
462	341008	259	85:367.0 86:221.0 87:648.0 88:316.0 91:91.0 93:212.0 96:45.0 97:58.0 100:2171.0 101:616.0 102:524.0 103:211.0 104:216.0 111:117.0 113:83.0 115:374.0 117:2314.0 119:250.0 120:599.0 121:1913.0 122:125.0 123:73.0 124:29.0 127:788.0 131:2048.0 133:1103.0 137:183.0 138:30.0 139:27.0 144:3295.0 145:263.0 146:160.0 147:20266.0 148:3207.0 149:1369.0 150:146.0 151:2028.0 152:196.0 153:87.0 158:36.0 163:59…
458	738853	113	85:649.0 86:521.0 87:68.0 88:122.0 89:196.0 93:107.0 94:186.0 95:668.0 96:502.0 98:503.0 99:1371.0 100:1073.0 101:366.0 102:140.0 104:68.0 106:148.0 108:92.0 109:99.0 111:171.0 112:228.0 113:8431.0 114:705.0 115:520.0 116:81.0 117:264.0 118:73.0 120:57.0 123:275.0 124:618.0 125:330.0 126:98.0 127:338.0 128:147.0 131:448.0 133:214.0 138:97.0 139:111.0 140:148.0 142:297.0 147:3420.0 148:542.0 150:5…
307	637461	174	85:52.0 86:1766.0 87:97.0 88:206.0 94:40.0 98:68.0 100:844.0 101:41.0 102:338.0 103:144.0 114:32.0 116:93.0 117:70.0 129:26.0 130:458.0 131:200.0 132:25.0 141:21.0 142:13.0 143:27.0 144:55.0 146:218.0 149:72.0 156:1031.0 157:77.0 160:54.0 164:17.0 168:223.0 170:30.0 172:89.0 173:56.0 174:5443.0 175:795.0 176:285.0 177:28.0 184:40.0 186:47.0 198:14.0 200:927.0 201:6.0 207:28.0 216:29.0 217:16.0 23…
168	878989	122	85:766.0 91:896.0 92:145.0 93:1368.0 94:1730.0 95:1772.0 96:3618.0 97:6361.0 98:1759.0 99:131.0 103:55.0 104:23.0 105:404.0 106:247.0 107:712.0 108:1348.0 109:747.0 110:2205.0 111:2234.0 112:1302.0 114:49.0 119:229.0 120:222.0 121:306.0 122:5497.0 123:1445.0 124:1560.0 125:862.0 126:347.0 128:42.0 129:33.0 130:36.0 132:25.0 133:231.0 134:281.0 135:236.0 136:4013.0 137:1139.0 138:966.0 139:309.0 1…
134	974612	144	85:237.0 86:225.0 87:113.0 88:41.0 89:284.0 90:393.0 91:763.0 93:164.0 94:84.0 95:422.0 96:237.0 97:485.0 98:119.0 99:130.0 100:663.0 101:162.0 102:103.0 109:156.0 110:90.0 113:9.0 114:89.0 115:1137.0 116:5754.0 117:448.0 118:166.0 119:94.0 123:111.0 124:65.0 125:23.0 126:73.0 127:120.0 128:4434.0 129:482.0 130:423.0 131:12233.0 132:1190.0 133:272.0 134:106.0 136:146.0 137:50.0 138:74.0 139:25.0 …
128	272380	104	85:2784.0 86:8603.0 87:3486.0 88:5479.0 89:57060.0 90:4427.0 91:2258.0 92:85.0 98:577.0 99:10058.0 100:12583.0 101:5000.0 102:4265.0 103:6291.0 104:33439.0 105:3584.0 106:1279.0 109:28.0 111:298.0 112:79.0 113:2065.0 114:953.0 115:4005.0 116:3527.0 117:2597.0 118:944.0 119:35055.0 120:2976.0 121:1278.0 122:22.0 127:421.0 129:486.0 130:3913.0 131:6494.0 132:5985.0 133:10381.0 134:2658.0 135:526.0 …
99	701191	204	85:118.0 86:161.0 87:84.0 88:46.0 89:2037.0 90:227.0 91:277.0 92:23.0 95:22.0 97:101.0 100:1289.0 101:594.0 102:568.0 103:1859.0 104:146.0 105:362.0 106:32.0 111:97.0 112:60.0 113:195.0 114:84.0 115:135.0 116:500.0 117:721.0 119:93.0 120:43.0 124:15.0 128:163.0 129:1856.0 130:328.0 131:644.0 132:325.0 133:1512.0 134:171.0 135:132.0 137:41.0 139:23.0 141:28.0 142:103.0 143:266.0 144:45.0 145:103.0…

## Sheet: Sheet2
Sheet2 - Normalized (mTIC) peak intensities (mz/rt) of all metabolites (identified by database and “unknown”) impacted by human milk (n= 10) or milk formula (n=11) in the cecal contents of piglets at postnatal day 21.
Animal ID	35	36	37	38	39	40	67	68	69	70	72	73	74	75	76	77	79	80	81	82	83
Diet	HM	HM	HM	MF	MF	MF	HM	HM	MF	MF	HM	MF	MF	HM	HM	MF	MF	MF	MF	HM	HM
xylulose	4090	4634	2254	1043	8986	6741	3793	6511	7996	7058	4670	1694	6203	2805	2563	5537	2581	9872	3447	6052	5968
xylose	3507	8331	4230	1988	8103	7906	4438	3291	6509	2933	5373	7917	3556	2806	2319	6139	4369	6443	5206	4341	6378
xylonolactone	376	1709	669	393	2902	2968	315	468	1046	2844	491	802	745	663	330	1960	558	1113	1059	607	4600
xylitol	801	588	472	347	1753	917	517	1075	2100	530	717	1498	625	529	278	1127	1013	1077	795	596	2186
xanthurenic acid	186	178	358	315	134	135	320	410	651	204	66	125	236	138	137	629	212	409	175	393	521
xanthosine	213	396	556	228	556	565	218	492	282	275	706	385	347	145	290	425	217	773	582	270	745
xanthine	3377	3445	4576	2314	10013	5436	2787	5149	8654	550	3913	2307	7214	2048	2154	3913	3976	3959	3144	5582	5665
valine	45347	22614	133754	51022	170415	90181	24053	30486	124937	58680	67429	105463	77374	7344	49346	132440	133415	232466	160020	34462	58371
urocanic acid	307	325	815	309	697	772	329	247	459	639	717	265	467	203	253	533	428	914	713	446	445
uridine	1481	8185	2935	1579	4849	4188	1745	3187	5270	2915	737	7665	4906	2305	1583	3298	2629	2718	2957	1976	8157
uric acid	383	381	583	296	685	846	322	312	842	424	544	342	556	355	482	406	365	729	694	606	505
urea	18620	14120	19473	14992	27644	18724	14511	21339	31156	53888	16660	20735	23006	10624	5589	24954	9641	40511	12380	13661	35961
uracil	30820	34458	34709	11974	90941	52711	19820	43741	76141	52531	34426	17124	53035	27027	24469	47557	31514	49690	30541	45078	53846
UDP-N-acetylglucosamine	146	84	220	105	623	318	71	138	354	224	148	241	271	130	73	419	77	339	422	147	584
UDP-glucuronic acid	415	427	1282	907	6031	3780	1210	515	3119	2735	825	3424	1984	720	354	2987	3312	6299	3541	355	2866
tyrosine	15007	15456	38103	11955	36921	33813	14289	14920	22434	19064	27045	15623	27887	36441	19278	36067	63919	68781	33884	20726	13855
tryptophan	8823	10101	19842	2988	13600	7642	5163	6065	3352	5586	8492	4723	5025	6512	6593	4811	10804	14060	5378	8780	4782
triethanolamine	427	528	700	326	727	790	529	1306	838	1007	661	778	1248	879	352	578	1398	1591	900	713	1161
trans-4-hydroxyproline	21800	11579	16536	5021	18674	23831	29071	15157	16137	14921	21249	20132	18622	20036	28487	12009	11765	24000	16242	37678	40996
tocopherol gamma-	5863	5476	4903	200401	293491	386993	4655	7318	217392	168373	8679	291204	314558	8892	14138	253274	218928	318116	209231	11397	14209
tocopherol delta-	1453	1199	1620	44325	69779	120309	1103	1282	48514	43233	1735	55949	88602	1192	2474	53434	54962	67472	49262	2331	2993
tocopherol beta	914	711	1442	6636	9450	13788	585	1028	9461	8259	2014	10169	14405	1641	1459	9791	8585	11371	7396	2541	2541
thymine	4848	4193	4134	2203	9988	8682	4083	4115	8071	9460	5331	4408	11052	2912	4228	9098	3619	9220	6780	5874	10832
thymidine-5-phosphate	166	314	528	323	314	343	145	1033	495	418	589	318	169	83	187	206	1050	589	69	659	331
thymidine	1736	2405	1931	1003	4754	1750	2008	1701	2546	7599	2207	541	1702	1564	1537	3183	1453	2927	4142	1822	6060
threonine	6232	4523	35173	5945	28146	15395	4692	4740	12562	8846	13291	12174	12013	14035	7886	24683	12320	29244	22607	9690	16261
threonic acid	1157	541	932	1061	3629	3657	760	1095	4563	2380	1030	3568	2790	638	232	3366	1301	5404	3573	836	3336
threitol	362	405	748	465	1350	858	432	575	1147	794	559	1162	698	370	325	904	514	2091	934	414	1663
tetracosane	1098	1113	1062	1066	1498	2234	698	1325	1539	1340	1210	1497	1476	904	799	1418	1044	2020	1617	891	2217
taurine	60	84	62	64	107	212	48	96	110	173	96	302	68	87	71	145	88	257	146	62	84
tartaric acid	245	164	281	164	284	447	221	246	279	360	222	230	198	100	144	227	134	563	321	274	543
sulfuric acid	424	70	177	206	155	191	892	635	564	169	565	1707	1294	802	6126	902	682	168	192	847	2427
sucrose	837	4468	386	797	17375	741	1105	435	1021	3135	1068	516	975	870	95	371	572	561	964	243	1747
succinic acid	17372	28181	24524	13548	33204	75695	22186	41795	41515	60158	55774	56079	60750	16491	21376	44950	20442	26131	79795	25734	43239
succinate semialdehyde	833	787	767	825	2277	1653	790	965	1721	1540	1045	1934	1663	869	793	1673	937	2304	1739	1272	2027
stearic acid	4658200	5748105	4358685	6247191	2961373	3231414	5255465	5523262	4078687	4696746	5001905	3703521	3775341	4686578	5141281	3699889	3978590	1997766	4298333	4532146	3390444
squalene	1275	7901	9440	10446	23213	32376	5936	3882	3495	4282	2119	35904	2533	4172	1198	25840	4376	42429	20260	7316	14068
spermidine	249	564	219	32436	317	515	360	312	323	558	25387	262	375	221	28211	278	230	552	262	310	309
sorbitol	2840	1344	3352	1311	4073	2516	1062	2508	2482	2692	2729	5209	2642	2690	4231	2714	1673	4931	4059	1077	7265
sophorose	601	256	807	370	1891	807	388	311	693	875	359	12004	675	985	795	758	314	846	635	342	966
shikimic acid	714	1412	3560	4881	4351	6501	1204	1018	2641	1943	2518	2242	1957	1230	656	2469	1269	2318	1743	1164	5778
serotonin	288	391	407	382	980	959	286	313	377	631	400	680	666	550	294	372	781	2975	622	534	567
serine	15414	15714	57377	11788	61396	46246	15117	12541	25631	27938	45298	20554	30171	30264	20229	36427	32441	60935	38005	18960	27963
salicylic acid	343	472	727	2175	1139	1310	451	643	1451	1046	449	740	714	431	270	956	544	1189	1065	615	1980
salicylaldehyde	656	594	825	779	1561	1542	625	1021	1433	1896	1003	1063	1101	810	502	1245	865	2254	1172	653	4921
ribose	162503	156394	87241	38249	320331	190778	72036	248775	224831	229911	146787	61361	213146	74083	95816	200479	102619	302545	107016	199455	219488
ribonic acid	163	211	303	324	989	709	242	558	983	598	615	1114	1270	407	305	564	230	1248	1606	180	680
ribitol	1815	750	1448	688	2413	3090	1038	1012	4414	3281	1283	1348	1701	1307	1193	2067	2611	2863	3700	1897	2907
raffinose	62	53	274	153	615	264	126	137	213	238	162	156	194	176	122	254	145	1195	176	62	394
quinolinic acid	73	1421	256	1045	412	199	3448	3551	7782	1250	86	1877	410	758	1818	909	171	1482	3112	3019	2948
pyruvic acid	13638	13419	20319	15512	26862	29908	11155	19815	27517	26660	7049	610423	19466	11374	10363	22750	14724	35196	23978	12210	32970
pyrrole-2-carboxylic acid	587	704	1162	709	2130	2321	782	788	1380	1684	1148	1298	1094	324	391	914	703	2013	1416	717	1886
putrescine	2036	1137	35478	736	11869	9786	490	573	1870	2710	2931	1741	1222	431	312	8260	5327	11272	8129	487	725
pseudo-uridine	1191	1178	2563	484	2811	2657	735	1439	2570	1757	642	752	2485	732	999	1389	1036	1416	1719	2798	1262
propane-1,3-diol	2900	5249	6580	5242	8363	10257	4334	6802	10459	9039	5982	7196	6725	4178	3725	6917	4465	12517	7983	4163	11309
proline	17443	6538	74019	7828	89455	62644	6146	4068	21967	11922	146993	17286	21676	15915	14724	46585	39764	42414	27076	14556	16092
piperidone	2054	249	265	186	397	267	1661	217	847	325	293	278	191	4040	98	647	212	380	450	142	582
pipecolinic acid	1090	1791	4608	302	1568	419	1235	1344	8151	3029	301	7095	692	695	1208	3582	15631	16794	571	2185	2669
pipecolic acid	1212	1791	4689	278	1568	419	1364	1344	10997	9841	301	7366	434	924	1548	3582	16370	23925	493	2555	2866
pinitol	163	88	128	106	216	191	75	135	221	220	110	574	146	64	68	219	95	221	238	91	270
pimelic acid	670	548	1033	816	1956	781	1138	856	1987	1854	1657	1218	1576	788	508	1291	971	1650	1380	897	1994
phytosphingosine	207	185	345	316	10482	678	188	430	962	526	429	1836	274	330	426	1290	364	1670	866	299	1203
phytanic acid	1258	870	1403	1276	1669	1508	835	857	1278	1260	1397	1152	1004	1422	990	1136	1557	1625	1195	1632	1021
phthalic acid	9398	12385	25707	7490	20709	29168	7820	8822	18707	15868	8490	30513	22452	1701	3942	8122	11472	26118	34618	12881	14834
phosphoethanolamine	504	1193	1396	660	1330	1213	749	1201	1741	1003	1827	853	1706	460	996	918	592	1297	799	777	1438
phosphoenolpyruvate	112	137	145	130	256	312	120	277	169	299	149	210	176	138	82	167	133	427	332	1055	286
phosphate	14580	53221	69342	36267	88630	92275	50620	114557	82550	107999	146092	181914	73549	36914	102270	58520	89513	31269	57036	173958	120446
phenylalanine	5434	10090	33471	11404	27846	24104	11882	7445	24441	12368	25682	19394	29803	33393	23852	23165	43564	54822	31882	16880	13587
phenylacetic acid	7294	13022	36484	37542	20291	108726	5345	4157	11190	20339	10690	32570	12012	5645	12298	10008	62275	5059	14588	2979	4922
phenaceturic acid	502	437	9175	429	2494	4497	966	551	8386	866	1346	770	2260	2767	505	8508	631	1484	2446	1306	3704
pentose	2438	1738	2786	1610	6306	5442	1102	2207	2391	1908	1935	7239	4643	1591	827	4746	3275	4770	3917	1981	16836
pentitol	112	67	109	59	123	148	90	115	136	127	143	246	104	74	75	191	124	189	166	102	144
pentadecanoic acid	83421	68182	58976	101805	129407	91730	41069	90241	109702	86134	96780	84518	243046	145865	138520	94102	82168	197592	87463	119496	70949
parabanic acid	3642	3370	4986	4263	14504	12614	4886	3888	7484	7307	4363	8740	4607	1771	2770	5031	3722	11517	8364	4419	8321
pantothenic acid	1917	2339	936	476	430	1775	465	1454	2024	1657	871	691	1879	892	1028	74	1473	1379	515	2060	1241
panose	1095	486	2034	398	2726	1408	244	423	454	693	1072	2713	794	188	199	620	385	1373	1727	334	634
palmitoleic acid	3090	1311	2129	276	607	1015	679	1985	600	406	1398	499	326	1549	1381	461	388	900	1164	1033	1252
palmitic acid	768065	711250	661688	576435	325516	400349	650047	669890	305143	571905	485252	376858	316531	711216	710838	466695	766742	324804	461090	514609	375875
p-tolyl glucuronide	1121	622	265	710	303	384	222	1011	539	595	538	424	443	492	868	382	504	884	265	723	344
p-hydroxylphenyllactic acid	180	238	298	298	465	778	296	313	547	266	477	592	879	302	285	416	511	957	448	383	338
p-cresol	1029	1253	1724	1645	2871	2857	1286	1948	3462	2543	1892	3073	2166	1467	1187	2362	1760	3602	2396	1587	3021
oxoproline	660811	343258	456251	128496	541239	661272	867318	435231	428041	415248	621421	560948	523730	587406	843952	324631	321726	709317	459104	1145683	1210074
oxalic acid	978	2411	2169	618	7497	7044	3116	2454	5847	5744	1205	3783	4183	1154	101	4069	2610	3970	4635	3277	4523
orotic acid	293	223	547	352	1472	741	166	294	495	453	280	575	369	318	329	815	338	771	588	193	771
ornithine	19198	8496	17018	4262	12717	10370	8347	7340	8835	11849	12813	6478	10172	13477	7428	17784	13610	25084	11575	12555	15756
oleic acid	215191	24464	119440	17582	2763	3747	14510	25024	7700	4889	12680	6783	8347	132759	28674	14500	5238	11303	4695	5759	7030
oleamide	1249	1392	542	1984	898	629	766	1332	1398	2668	378	707	656	651	2327	1301	1127	1643	438	759	601
octadecanol	5490	17921	5868	33325	14931	13277	8776	5974	15521	13587	8406	11717	15132	13868	14034	13995	17488	7470	15298	15598	7831
O-phosphoserine	38	77	127	108	147	194	55	74	193	171	66	135	66	62	35	119	66	171	133	68	223
norvaline	1687	1193	3272	1562	6901	3210	1007	1584	3785	2328	1957	5485	2703	1510	1716	4198	5094	6033	4557	1078	3314
nicotinic acid	94899	62514	77162	22008	51293	106384	56421	81362	110898	80423	101048	54455	94939	45760	54123	118572	50700	137778	80348	107595	119875
nicotinamide	1575	620	1394	433	1354	1064	2364	774	747	709	1263	7254	781	2309	1409	1181	954	2163	1184	1656	7325
N-acetylputrescine	1291	481	2863	493	1204	1118	290	159	510	672	2933	195	485	950	227	1563	668	2438	577	195	799
N-acetylornithine	1014	656	394	616	785	631	119	323	1192	348	357	607	672	1916	654	1085	1316	1468	601	556	1347
N-acetylmannosamine	280	375	6333	553	6261	3433	200	264	615	442	564	4763	810	335	402	6164	306	1218	513	375	523
N-acetylglycine	459	316	867	399	1093	729	337	525	939	665	542	599	479	512	327	693	691	1484	906	466	882
N-acetylglutamate	4566	3684	1645	1592	2749	2701	3211	2988	5430	3190	6228	1297	6656	4437	6569	2537	2938	4218	2126	8391	5792
N-acetylaspartic acid	10114	84578	7859	6051	7635	11238	5357	5740	12757	2532	20675	3298	28089	34437	17349	11562	2415	3877	11147	24625	11299
N-acetyl-D-tryptophan	96	105	150	270	1903	383	203	156	279	2385	168	2316	1992	132	148	1660	1938	220	197	247	981
N-acetyl-D-galactosamine	1502	1284	7661	1001	8855	5681	1076	1913	3041	1601	6127	3498	3025	1926	1457	5029	1339	4034	8573	1610	5883
myristic acid	274502	150132	138457	195631	20910	25374	149945	113235	24055	106772	74173	53291	43463	168814	224142	75941	179094	29572	50266	110663	50509
myo-inositol	59396	18157	27547	2510	13926	11848	2865	6270	35224	2151	11386	22642	15677	35096	16245	26014	7823	25893	14077	274	34478
mucic acid	58	81	191	125	114	156	110	128	129	130	52	159	124	80	65	113	85	148	134	156	217
monomyristin	453	445	1884	359	950	659	1197	522	733	556	1696	486	461	731	1009	731	435	907	1010	1309	1668
methylmalonic acid	24556	27796	50450	25599	66149	57363	31631	35475	42805	4592	34516	58079	40975	25124	18252	34451	34451	140421	60264	26255	79428
methylmaleic acid	122	79	131	131	204	223	115	199	192	194	131	158	284	81	58	214	88	198	215	141	291
methionine sulfoxide	6770	3320	16788	4390	12890	10162	2883	4758	13667	7856	9427	6435	9758	6714	2485	14976	5602	28077	12786	4509	10189
methionine	5085	4064	12216	9183	13375	13354	3868	3521	7143	6307	8103	5265	7975	15192	7538	13324	17864	15583	14528	4756	4518
methanolphosphate	443	495	800	220	3215	361	259	207	1138	214	360	582	752	435	164	306	167	923	940	165	960
melibiose	91	97	118	107	302	166	58	159	148	138	136	212	127	104	191	340	62	205	218	82	303
melezitose	152	104	184	363	1472	570	162	149	574	609	248	672	593	135	181	824	443	818	721	256	453
mannose	5009	1561	9147	1194	16753	8363	2106	2089	17520	3620	9784	10397	4772	5940	2003	13303	2936	14958	7017	5660	7490
maltotriose	156	561	365	256	5310	1308	195	981	824	390	199	3868	234	232	124	614	369	388	2450	400	344
maltose	14345	3973	36212	2576	68233	26069	4605	8454	12034	5661	18920	18814	9568	3321	2701	6957	3201	28695	28971	5529	10352
maltitol	280	172	191	143	434	476	302	171	292	359	340	3887	375	400	474	227	224	211	697	296	402
malonic acid	588	507	716	529	1106	1287	562	979	2426	1048	715	642	791	441	383	805	530	1259	1035	460	1482
malic acid	471	2840	6577	993	4885	4500	2058	3447	3167	1645	4408	1883	3052	1045	2965	2412	2727	4663	3089	674	5440
maleimide	4137	4365	6194	5467	14892	17724	4364	5892	9174	9104	5424	9810	8792	3547	3669	7128	7562	12274	14371	4710	11527
lyxose	829	295	782	486	2607	2835	490	418	1900	2415	784	2702	1327	430	435	1913	1090	2259	1388	612	3157
lyxitol	1014	617	940	688	3385	1426	658	789	4414	3281	691	1348	1701	1307	841	2067	2611	2863	1223	1052	2907
lysine	14635	17005	89213	13786	84479	55795	14595	11751	22743	2374	19042	14015	7092	20264	6622	8689	37391	97503	52703	11713	19312
linolenic acid	4403	20493	4062	8987	3516	3516	16617	23152	6817	1822	22914	5883	5389	28694	21357	11163	16869	2645	6418	12731	11103
linoleic acid	20781	6742	11045	3123	1504	1923	5504	9457	2565	3641	9110	1858	276	10167	9420	4283	7684	4704	2039	5921	3336
lignoceric acid	4269	16416	7005	18407	27376	32145	15702	15973	30563	31815	14376	32100	33744	12878	15167	25345	20912	17889	39206	11519	12614
levoinositol	206	64	502	131	513	248	142	137	466	84	159	240	95	129	263	338	123	970	188	58	217
leucine	41776	25516	146102	56535	128055	88978	35088	29979	113600	54589	90379	92477	91251	146802	68138	116710	177303	239277	144174	51251	47640
lactobionic acid	234	226	397	468	1149	726	212	326	1152	815	304	3768	600	129	236	693	158	550	1000	486	1342
lactitol	173	73	504	181	436	505	166	160	557	311	84	6916	370	551	513	365	325	571	194	101	175
lactic acid	28693	17377	31041	33552	28126	184621	10228	49014	101916	125349	29978	49154	43999	44368	14521	49740	15735	90170	30041	12484	44566
kynurenic acid	1221	670	1633	536	308	497	957	1214	862	985	2990	351	868	407	468	1033	1016	813	4466	1796	1423
isothreonic acid	6277	1970	3379	616	6907	4492	3105	5593	12985	3160	5653	1651	7514	1924	4783	3975	968	10606	5435	5287	12551
isopropylbenzene	2341	19838	28291	33955	45078	37736	20907	25561	59208	29358	26542	26331	36315	22652	16011	39120	31124	4941	4322	19100	31519
isomaltose	250	375	507	458	604	606	408	346	852	482	622	628	859	238	431	590	966	1068	773	266	832
isolinoleic acid	369	230	1690	934	1620	1827	486	514	615	754	1057	1446	1378	697	379	925	933	493	1613	427	945
isoleucine	22435	15905	80914	26324	112550	58536	18326	18631	75605	36643	57896	72216	50852	74109	36571	94798	93421	181310	95119	23491	43166
isocitric acid	108	100	204	83	190	172	105	147	292	162	162	168	180	116	109	218	148	268	191	136	435
inositol-4-monophosphate	1717	8068	1378	2211	6743	6380	4029	6251	8720	1749	7353	3624	4819	3746	4262	4130	1418	2104	3447	1805	5941
inosine	2555	24280	13910	960	13425	20822	14544	4313	9830	9292	19358	20524	10982	11234	10202	22873	532	8113	22957	1905	30433
indole-3-propionic acid	332	1047	4684	1649	12202	5347	1131	1649	3411	2808	4963	9161	4138	1087	922	5256	3251	4643	9395	1787	3949
indole-3-acetate	1801	9574	2003	1243	3018	14548	3263	2287	3100	5014	1091	1593	5029	350	369	9570	5112	932	2768	1483	1535
ile-ile	139	213	465	227	248	298	142	231	277	194	131	237	330	210	141	376	336	225	332	104	662
hydroquinone	501	394	796	677	1330	1216	472	809	1270	961	647	1012	917	544	325	1073	812	1298	1275	653	1158
hydrocinnamic acid	927	1328	1706	1323	3990	4193	942	5765	3622	14370	997	2634	1730	924	776	4713	277395	4754	18317	4705	6292
homoserine	778	519	1516	359	3325	1526	455	548	1065	988	1170	1121	1413	963	255	3643	902	2650	2564	657	1578
homocystine	580	484	696	562	1351	577	764	659	557	657	584	511	482	527	347	699	428	686	652	389	518
histidine	2719	1327	7277	2431	6025	4786	1275	888	1928	2357	1523	3582	5984	1713	831	6118	5501	9070	5357	1037	1823
hippuric acid	190	254	412	958	272	1376	360	377	549	343	333	263	467	487	520	213	7201	1247	179	350	2133
guanosine	287	2759	296	230	1631	3655	853	1553	1254	1945	734	534	2001	533	285	231	182	568	1281	192	1645
guanine	451	483	863	459	1020	2903	364	3099	1229	1459	529	398	1704	292	236	946	681	541	1230	562	1256
glycyl-proline	1080	406	3769	849	4164	2026	252	341	518	781	2205	496	727	628	246	1206	1115	1468	1226	402	356
glycyl tyrosine	307	539	116	889	1313	1043	573	596	1216	595	457	1171	851	355	506	781	900	613	1218	642	793
glycolic acid	92257	55820	8308	57904	162067	269291	167266	8130	206876	12789	9186	14933	81037	6353	6442	10651	6519	108731	17479	7261	13731
glycine	15458	9020	38300	10816	32248	34241	8778	13740	33033	16597	27074	46532	23474	27375	20671	30223	23767	39657	34520	7162	27796
glycerol-alpha-phosphate	2614	5325	4133	2083	7357	5319	2474	1097	2529	1272	7243	3228	4661	2610	2046	4515	2222	2318	5335	4363	7070
glycerol-3-galactoside	455	398	1212	1020	5108	2036	629	594	2224	1283	1144	1618	1831	574	515	1764	983	1989	1179	542	1013
glycerol	179139	191409	274188	150521	453574	268470	236495	287921	399957	331415	226442	339869	285793	148885	145983	373188	277628	592655	269484	274985	350316
glyceric acid	7165	15274	8302	5227	23079	3728	7090	14875	20128	12971	15635	9801	18973	7882	7199	13200	6615	20328	24668	10622	22061
glutaric acid	344	757	4381	1977	4599	3660	1093	2031	7122	4504	1506	6956	5916	579	625	2840	6277	4741	2700	1878	2851
glutamine	51424	45841	73400	48915	107717	107036	49699	75070	105114	96096	60768	71662	70949	46564	36534	88179	59767	123537	90829	51519	122032
glutamic acid	613366	236990	458833	73718	362781	458259	495292	442703	366998	369216	651439	294091	507857	672767	704559	297866	382554	665568	437144	887322	953146
glucose-6-phosphate	97	160	1440	620	1011	321	379	231	384	380	489	932	159	177	155	328	158	457	298	283	448
glucose-1-phosphate	450	607	662	1446	2969	2056	682	966	3185	1817	1082	3897	2165	772	743	2977	936	2798	1853	1618	3008
glucose	1684	692	6211	1059	17217	10312	1207	1114	7340	5132	2001	7664	2124	2666	3444	5553	2155	17016	2661	931	15799
gluconic acid lactone	451	86	1200	421	4049	358	520	642	429	831	221	6142	250	153	549	343	169	2156	1961	238	286
gluconic acid	183	124	560	160	733	401	200	237	447	197	237	704	254	314	272	468	183	455	406	343	738
glucoheptulose	112	179	398	142	543	1051	263	352	767	607	774	2805	1098	225	225	842	1855	1318	639	545	769
galactose-6-phosphate	75	63	106	79	284	145	61	126	454	133	82	145	452	47	33	234	179	132	136	88	137
galactonic acid	598	743	470	187	1280	969	319	480	1034	811	617	288	881	365	348	993	745	739	861	714	756
galactitol	1329	543	1593	427	1601	577	1240	1166	531	887	2369	1452	899	2173	2564	689	308	6365	1155	1590	7424
galactinol	4230	4714	7845	10601	14396	15485	5378	5875	9210	9124	6720	8276	7039	5623	6671	2151	7765	8415	11301	7268	5334
fumaric acid	3674	5516	10999	2896	11878	910	5036	6311	7037	600	7188	906	7761	3123	4748	5525	3811	10067	8390	5515	1833
fucose	39789	14594	134653	5870	44084	34701	22217	38845	14734	11077	68935	60173	17630	66941	30077	44234	12051	141932	78263	32584	113783
fructose-6-phosphate	66	81	831	114	702	163	232	157	288	171	240	478	157	106	138	157	117	225	179	200	247
fructose	2712	1566	8338	699	15115	3253	1814	1243	6363	3232	6872	1863	3343	2891	2206	7068	1315	5338	6968	1612	4930
ferulic acid	69	86	90	84	144	165	62	157	154	170	63	144	187	67	67	73	96	268	478	95	255
ethanolamine	9916	7529	15344	10290	25917	26367	8628	8646	31163	25020	10767	15588	15289	5589	4993	21472	14760	41948	9386	9473	11284
erythrose	116	117	280	279	730	674	143	65	221	303	143	411	383	113	494	214	268	530	335	175	280
erythronic acid lactone	120	115	137	158	510	519	81	125	357	297	110	627	399	82	120	466	377	479	319	179	309
erythritol	562	337	545	359	922	1011	687	424	900	1070	502	1589	861	636	572	934	468	1450	674	662	2022
enterolactone	124	167	228	170	834	551	178	239	577	366	148	338	353	123	86	644	266	611	405	146	591
dodecanol	2801	2976	3932	960	5237	4832	3354	3406	5589	5147	3226	3710	3999	2165	1979	1834	2726	6508	4933	2569	6623
dihydroxymalonic acid	72	53	100	81	95	117	48	65	107	167	37	132	123	207	51	78	114	207	208	23	132
dihydroxyacetone	6169	7237	7951	6642	21805	17997	6557	12265	20166	16466	10487	11230	14084	6618	4792	13096	7370	27474	15337	7066	22657
dihydro-3-coumaric acid	639	590	685	1933	3476	1416	642	968	1649	1947	829	978	828	528	488	2501	2485	1916	1243	491	1401
digalacturonic acid	106	133	168	172	229	579	160	420	475	325	190	928	231	197	158	533	578	632	312	129	336
deoxycholic acid	1205	480	712	6436	5723	4745	525	1440	4911	989	1902	18391	12267	1750	503	14999	2120	4063	2686	262	1623
dehydroascorbic acid	10973	7461	9216	9527	13297	1204	7270	9478	9302	10851	7231	21511	7311	7699	8408	8045	9035	11392	9616	5517	14055
D-erythro-sphingosine	8266	13031	18443	39053	9151	1438	26640	8833	6091	6164	3784	6377	7876	1318	4034	8811	4704	4675	2992	24323	7985
cytosin	317	498	573	454	1797	1002	292	688	580	1267	398	545	806	295	232	459	781	1211	762	693	1305
cytidine-5-monophosphate	160	133	487	175	409	377	625	262	369	206	308	648	356	304	339	382	280	1397	367	414	1767
cytidine	287	495	452	220	963	1175	239	1406	552	961	86	377	962	123	121	350	547	405	457	242	826
cystine	236	315	981	477	1454	576	281	417	425	458	476	566	409	282	330	668	461	677	863	324	571
cysteine	1110	472	1884	936	4509	2516	625	850	3758	1316	900	2918	2869	466	449	1394	1209	3093	613	808	756
cystathionine	194	290	582	301	495	307	130	291	610	327	347	332	514	496	192	860	727	571	626	128	319
cyanoalanine	171	161	266	251	635	3421	105	219	584	648	321	238	189	156	171	406	314	3159	361	107	3857
creatine	2115	348	1405	526	672	813	209	462	1121	655	686	815	550	897	461	1642	489	1859	1854	211	3010
conduritol-beta-expoxide	2629	612	1328	115	424	147	146	330	1344	199	49	767	132	1720	543	730	223	927	896	133	2017
citrulline	2039	2205	4595	2178	6337	4101	1454	1830	3945	3154	1983	1643	2858	3855	1651	6633	5815	11185	4414	2843	2629
citric acid	53	925	7931	76	1363	341	2823	133	331	1710	7079	807	59	234	2243	93	1255	1007	759	4585	11697
citramalic acid	194	285	234	169	291	332	228	186	470	515	80	683	275	171	182	262	216	375	192	148	510
cis-gondoic acid	652	428	1081	774	1305	656	1177	1500	946	690	2318	1412	981	2329	530	1062	1426	2173	513	928	1140
cholesterol	3926	5445	6780	23740	33893	38444	6380	6892	30946	12975	11642	39946	44778	3823	8001	35527	18023	36835	16281	11840	15465
chenodeoxycholic acid	50421	18396	24710	34016	77644	101332	81783	29157	1410	104372	19006	66947	126042	2953	16110	306780	108466	4431	57781	33554	2430
cerotinic acid	586	1070	1116	875	2153	2035	1052	1403	1505	2012	891	669	536	973	467	1309	1300	2206	3265	895	1161
cellobiose	1010	14474	2253	3084	2581	4941	1904	3152	8869	15680	1853	18431	3138	1424	1213	4832	425	7601	1376	1372	6805
capric acid	15089	12825	19711	13557	26389	23187	13197	16805	19840	23947	10083	13328	13344	10951	9997	15682	11645	24081	17061	9388	22303
butyrolactam	1561	1277	1670	2729	5827	5520	1552	2029	4673	3545	2329	3729	3371	1428	1197	2175	2686	4015	4890	1166	4121
butylamine	2010	2287	2886	2371	4497	4785	1853	3417	5502	4454	1916	3214	3422	1955	1774	3604	2444	4838	4823	1951	5326
beta-glycerolphosphate	111	302	332	203	140	628	67	140	152	355	79	226	195	68	235	112	117	334	168	352	326
beta-glutamic acid	5588	13496	5238	4508	4488	7949	7958	5752	10253	15923	8633	15368	22846	21989	36627	6045	5468	58973	19873	14992	13585
beta-gentiobiose	709	459	797	458	1445	1575	659	461	836	1036	478	18010	900	978	914	875	746	1388	2022	901	1228
beta-alanine	2040	2140	4865	816	6296	4286	2209	1350	2806	5168	2838	2725	3150	2698	717	4189	3759	6336	5757	965	3168
beta sitosterol	22171	12220	33259	3908	178031	51825	5016	8688	168891	67727	6245	484579	289986	114005	5417	461578	48857	303951	106528	4403	28105
benzoic acid	30816	45840	55916	29420	142132	144442	36995	65819	125714	128271	54898	51568	60651	31310	19232	80736	31904	135501	74502	36458	230319
behenic acid	24564	79425	41220	128850	147948	189085	74910	79886	151025	182896	64877	190114	162847	59515	83010	125755	125286	101509	173589	55522	64975
aspartic acid	71440	134610	113919	32724	139378	65158	53644	101791	99077	36461	107905	53441	101840	105055	86911	84451	322235	161721	78912	97441	273315
asparagine	5925	5711	7208	4383	13801	10962	4400	9268	9595	12069	7811	5985	9517	4258	5034	6853	5187	11665	8549	8467	13840
arachidonic acid	1468	1620	2351	890	4645	1683	1018	2089	3563	1933	2812	1769	4156	2721	1592	6346	981	3250	497	4452	3448
arachidic acid	82477	200511	94818	239212	202506	249742	199132	154240	189028	260945	127404	180143	216998	153444	216583	172879	229816	124832	243536	145314	96607
arabitol	1387	1365	1437	1022	2096	1346	1012	1416	2768	3249	1546	2547	1035	1061	1368	2459	852	3554	1721	1154	4108
aminomalonate	407	270	810	402	1188	1640	330	534	857	728	729	939	810	589	421	978	311	1493	828	480	1123
alpha-ketoglutarate	122	5124	96	3866	259	10355	4822	178	397	8408	266	7177	5950	200	3542	5162	233	321	5880	567	711
alpha-aminoadipic acid	387	386	701	505	2283	870	403	225	2985	3600	247	664	1348	1099	756	1449	2095	1841	562	520	615
allantoic acid	250	204	708	392	1191	1177	326	513	2131	578	504	2567	913	309	745	865	335	4447	892	278	1264
alanine-alanine	6016	2157	5984	1051	11551	3365	3451	1909	4453	2824	5305	2330	2681	6033	1496	11269	2917	27947	5994	1455	7200
alanine	64623	42855	222996	52912	302846	38501	49756	47570	148219	69925	110805	152625	108517	110632	32019	210909	128609	227010	218268	43866	151494
adipic acid	1006	2400	4878	5609	7112	16713	3810	5627	21777	7714	8166	7126	8319	5755	2153	6355	6572	8506	13079	2841	7186
adenosine-5-monophosphate	236	166	544	318	815	522	239	1365	520	494	319	459	259	224	89	335	1636	693	830	151	505
adenosine	167	1014	401	546	748	365	122	310	498	389	313	408	400	171	171	579	178	1032	652	153	1193
adenine	965	1117	1709	526	3621	1499	900	1746	1201	1426	1104	1987	1144	759	431	1185	1074	2965	1038	999	2525
aconitic acid	82	45	157	95	248	260	98	155	133	210	90	105	160	50	42	93	76	525	140	78	134
acetophenone	20856	19160	28291	33342	45078	37736	19968	25133	58683	28572	25813	26966	32483	17976	13316	39120	30910	41936	46221	18600	29894
7-methylguanine	528	680	537	82	2695	140	2112	1602	2511	224	2650	119	202	79	66	179	77	207	132	80	189
6-hydroxynicotinic acid	4822	804	1463	943	3458	2076	2355	1301	3637	2106	2239	3232	2690	2484	1621	2173	2554	3654	2337	1030	2465
5'-deoxy-5'-methylthioadenosine	742	642	650	122	241	289	575	434	1108	376	521	529	346	458	290	950	411	3622	675	495	2030
5,6-dihydrouracil	243	347	424	350	934	901	301	305	600	797	348	513	565	165	214	353	412	680	656	464	703
5-hydroxy-3-indoleacetic acid	410	147	303	130	474	1042	150	479	1208	165	209	1062	158	243	145	241	254	627	510	107	693
5-aminovaleric acid	19854	6778	31510	37503	72871	26760	718	4828	35360	13608	15879	40799	25899	211200	2837	80269	66663	53756	112539	9016	23595
4-pyridoxic acid	132	85	158	209	1216	769	249	179	1059	444	236	1153	1361	179	92	406	822	1082	1015	212	349
4-methylcatechol	99	79	137	134	204	623	58	143	280	222	64	218	121	85	45	102	85	238	150	68	238
4-hydroxyphenylacetic acid	2632	9643	2549	2681	3710	15868	2860	2667	4060	8873	2429	2895	6223	1295	1416	4396	677	3327	5862	2773	2263
4-hydroxymandelic acid	161	207	320	152	282	649	134	262	182	451	203	191	309	165	138	351	273	504	386	198	913
4-hydroxyhippuric acid	113	883	371	1148	171	116	89	180	128	710	115	197	616	336	816	134	665	170	106	751	111
4-hydroxybutyric acid	2915	2393	1883	2537	7135	6035	1350	3975	3931	5687	2489	4844	3921	1711	2012	4129	2411	7011	4660	2878	7181
4-hydroxybenzoic acid	725	1610	1510	686	1916	1343	702	867	1318	1425	445	2005	1611	945	670	1396	1131	2507	2206	799	2538
4-aminobenzoicacid	113	207	107	158	403	594	169	178	266	291	211	249	269	83	235	361	233	445	389	238	180
3,6-anhydro-D-galactose	148	219	216	236	2447	3733	117	101	1208	1304	455	3125	1509	108	71	602	246	2663	1168	170	268
3,4-dihydroxycinnamic acid	449	209	921	377	650	583	472	550	1013	591	767	390	1229	643	251	283	362	902	728	503	715
3-phosphoglycerate	116	241	175	183	317	227	113	154	298	232	195	251	208	85	89	170	138	320	140	128	286
3-phenyllactic acid	183	209	297	211	329	950	176	358	679	251	246	453	223	193	79	282	296	768	529	123	397
3-hydroxypropionic acid	2609	2590	4543	3495	9031	7823	2656	4291	8687	7217	4492	5321	6315	2490	2053	6524	3584	10069	6617	3339	8567
3-hydroxyphenylacetic acid	768	354	621	1032	1142	1643	632	450	1777	2722	514	1595	1208	913	386	702	1272	1372	1169	573	984
3-hydroxybutyric acid	4677	4473	7876	6877	14078	11640	5760	6779	14406	11460	7869	4318	9995	571	4523	11912	8695	15769	10765	7734	13005
3-hydroxybenzoic acid	431	848	591	578	1155	1339	433	461	1333	671	654	742	879	476	321	993	733	1997	1123	1113	1393
3-hydroxyanthranilic acid	84	104	200	192	560	375	93	77	1085	523	188	137	286	39	60	514	160	354	286	176	199
3-hydroxy-3-methylglutaric acid	89	60	168	70	106	187	53	112	172	109	82	156	146	71	68	149	129	209	172	87	242
3-aminoisobutyric acid	1074	3663	2892	1260	870	8550	3126	1400	734	1643	1706	2598	840	2855	1202	1474	2697	5024	3311	885	867
3-(4-hydroxyphenyl)propionic acid	9803	67057	95437	232042	42721	221364	41313	2152	68029	1813	3351	11656	388353	34685	8178	112731	4793	19636	1934	610	6322
3-(3-hydroxyphenyl)propionic acid	639	590	685	815	3476	1416	642	968	1649	1947	829	978	828	528	488	1627	2590	313	1243	491	1401
2'-deoxyguanosine	290	2649	1257	216	1770	3189	738	1657	1210	1572	304	489	1892	513	400	745	122	423	559	320	1919
2,8-dihydroxyquinoline	70	84	137	611	3975	1178	50	131	2319	980	62	534	1023	49	83	3151	506	3266	1447	165	195
2,6-diaminopimelic acid	184	529	289	116	198	712	175	222	375	412	115	273	352	133	58	461	372	286	236	117	235
2,5-dihydroxypyrazine	203	197	376	329	1067	1003	271	294	775	470	373	619	741	131	188	580	572	743	613	358	688
2,3-dihydroxybutanoic acid	107	167	154	71	153	153	91	177	156	110	134	113	131	2994	75	117	122	248	101	78	205
2-picolinic acid	1098	482	917	423	1512	1745	796	1256	659	1264	719	2851	895	901	3460	4455	403	3090	964	979	1524
2-monopalmitin	24673	24614	6399	27037	48658	49355	4024	37223	53441	48416	1203	35544	37433	1749	1874	43981	27349	58525	45817	22297	6398
2-monoolein	2185	2642	2989	2523	8845	9466	4239	3445	13980	4062	2593	20155	4398	2683	1482	3951	6562	4447	9833	4344	5051
2-methylglutaric acid	672	242	639	352	1319	457	163	2211	723	402	2472	2956	2477	1601	196	687	1022	2297	480	851	432
2-ketoisocaproic acid	2366	10284	3876	3402	6678	23127	2180	16216	4776	6637	13279	4185	4428	3874	7429	3837	2843	24952	4822	1766	19156
2-hydroxyvaleric acid	4022	16608	5606	17875	31695	6757	15303	26029	9382	33018	20162	5925	24911	14295	12759	6572	19220	8940	30128	3864	44186
2-hydroxyglutaric acid	1064	1881	956	969	24362	1308	1517	2396	2400	1206	2579	1220	2466	1327	1264	1117	2946	541	2479	4920	4787
2-hydroxybutanoic acid	3183	2853	2398	1221	4370	3523	1062	532	4704	54704	1287	8079	6112	1362	1915	2370	1528	4261	2712	686	8187
2-deoxytetronic acid	558	776	574	1319	3010	2152	452	966	3513	2520	1023	662	3144	1015	652	2670	5431	6970	607	348	1923
2-deoxypentitol	89	82	169	90	131	196	51	180	166	292	147	168	144	78	44	372	195	288	256	64	222
2-aminobutyric acid	9884	6586	13537	2946	41940	12033	4182	4668	12118	4984	11153	19964	6293	9357	5352	16907	11208	38219	23136	2725	33213
1,5-anhydroglucitol	1072	540	252	683	2075	2384	536	457	1236	1404	368	5343	857	1741	650	1433	1288	1141	1285	417	5895
1,2-cyclohexanedione	527509	239235	253968	11554	87903	51700	242716	68212	110962	64952	42325	16523	60009	208122	27829	176841	233839	85680	999	156683	61086
1-monostearin	173	215	1592	275	1430	1762	382	2726	347	616	3690	2675	1674	1203	1062	269	129	429	1311	1403	564
1-monopalmitin	1058	930	6906	1603	2863	2798	7153	2128	3414	3577	8512	1901	2332	4934	4109	3733	1652	5120	3965	6906	8827
1-monoolein	3041	1701	10241	1919	12038	9595	4576	3936	13578	4354	13428	4602	5337	3166	4400	9891	4260	14776	5728	2357	10936
1-methylinosine	127	143	147	476	516	889	119	140	613	540	63	531	579	65	64	598	467	639	551	86	270
1-methyladenosine	129	89	186	67	172	116	44	92	300	190	213	245	168	95	71	199	117	336	121	96	141
400786	1895	430	846	1719	2512	3946	1135	1447	1408	2289	1526	4334	3245	1507	1233	2527	2564	4072	2898	3116	2066
400785	4228	3405	5734	35505	78786	68408	5017	3784	50389	39119	11669	78312	121883	9062	9644	82947	60461	79353	61423	23536	15700
400781	1773	3689	4426	13449	29547	30037	1149	3425	20564	18440	6331	7397	21756	1401	5210	859	12433	14564	21413	928	8355
400775	6749	12340	12558	53664	123244	100430	14028	11466	88834	73339	19773	29625	68154	639	16290	6637	51890	59384	85886	23372	20145
400774	24498	15400	21469	528175	945668	716555	17308	26256	744709	493701	27026	701355	941628	23124	45680	780476	663631	786479	690111	43366	68454
400557	136	82	94	89	104	171	56	112	239	193	75	216	125	39	57	247	82	186	162	107	84
400552	142	217	416	115	667	328	101	93	705	195	423	596	221	231	79	346	238	530	208	195	604
400525	7494	7263	11291	7811	13770	16952	6074	12740	19707	17227	9854	8105	12104	7036	6128	14366	7398	13237	13780	4639	15809
400444	5118	1731	6039	4257	11103	10321	5158	4868	11093	6569	6589	6442	1184	4068	3767	1117	4057	12923	7435	3128	9636
400123	5975	6031	8022	6682	10752	13538	5753	10144	14101	12683	7237	8994	8677	5317	3625	10241	6582	14524	8442	6012	16031
399769	19381	17716	26021	19986	39324	40581	17539	30691	43725	42792	23763	28000	27736	16866	14676	32724	21008	44188	33076	16994	49334
398801	10273	8856	14727	19931	18713	16256	5182	20828	61470	23944	18920	8643	24674	21740	7534	40816	20625	26059	45531	7410	20308
398784	4147	4256	6221	3655	5146	8053	3885	5961	8435	7986	5044	5361	6003	1756	2758	6469	4607	9320	7924	4182	7447
395982	1714	54407	1849	1684	2236	67694	1471	1746	84897	2263	1825	1701	1632	1066	1011	2042	1263	3136	1865	726	2612
395933	509	4840	836	561	8519	10618	669	567	1644	1068	530	1109	1341	4083	492	974	498	1130	1084	619	1904
390397	101	252	149	155	592	745	120	204	456	194	88	331	320	158	115	193	221	380	278	163	261
390198	524	260	760	265	800	677	243	494	764	736	274	373	404	651	194	984	600	1186	843	267	577
390137	762	604	2929	413	867	1898	435	594	334	641	2279	1366	1236	878	570	2185	514	1634	3181	534	1866
390121	1471	172439	22258	4603	5369	369828	2876	5499	7110	6525	3696	5306	7251	3224	1981	5971	3429	6529	25553	5433	436801
384986	8725	11714	12613	9811	18893	27203	7487	13685	22354	22056	11786	16268	12577	10251	8459	14220	8461	20886	15753	7401	27961
384919	39600	61101	6668	81686	8554	11658	8225	31672	24019	17134	23711	13493	19500	21853	107828	38283	39628	61025	8759	14621	9796
384825	18887	15800	23741	35149	38267	21567	18487	18667	52214	37886	17083	24642	42272	18294	19924	18792	17372	58278	37566	13520	32089
382623	5245	1521	3050	619	2323	2191	240	979	3336	8439	879	364	382	197	2950	2794	9067	2143	1401	293	251
382613	1396	1001	572	575	3517	2995	2011	227	2188	336	2050	1258	409	771	129	360	902	1322	3015	2634	2793
382600	6757	4854	10528	6712	19997	16107	9823	8339	11436	14188	10521	12896	14976	4181	7652	12998	5390	15244	13714	13940	14386
382585	25883	76052	40185	126989	144570	154563	72478	80684	147401	180713	61542	187703	159231	57300	81386	110011	135597	104564	171582	56807	66821
382280	1143	1301	1380	1055	3487	1935	851	1834	3244	2078	1590	1498	1646	1208	940	1776	1127	2632	2144	1653	2176
381710	109	79	156	112	239	267	45	138	190	159	165	140	148	92	61	199	259	286	185	91	253
381605	74509	103360	153330	266608	322913	306678	116302	129390	197590	189590	142894	63935	125480	124898	153300	707	171402	99832	214169	176507	105279
381278	27378	32119	42084	164138	213845	327882	24481	29130	245460	213301	76519	282490	295390	67510	55465	318958	206004	424089	187066	56597	69167
380191	652	430	330	203	233	656	358	236	300	1400	642	358	1920	1014	1978	426	795	211	681	250	207
379926	6587	7392	10424	7946	18134	3883	7837	9365	16180	15838	9998	10757	7530	580	5174	13043	6335	17673	15000	6903	19407
379374	149	299	991	291	2555	932	395	458	1142	260	791	3414	1315	243	465	1633	411	452	1593	492	589
379063	139	185	353	146	675	678	174	156	415	303	356	260	310	200	78	475	288	788	564	382	319
378126	372	346	100	75	856	781	68	166	87	813	464	601	73	280	303	594	54	1098	124	431	1014
377204	192	120	211	58	275	251	128	210	193	129	121	129	163	66	139	140	163	323	228	171	295
376647	57417	55414	81281	45516	140304	125147	70565	73201	94065	104318	62044	110472	69940	34356	42320	74271	48221	143625	84143	78729	135849
376631	19934	17151	30652	24970	40409	46442	19233	25298	37578	38993	29603	33108	30236	14635	14446	42505	30339	43363	39689	17008	49063
376628	304105	120517	142740	297471	67357	84200	141271	97569	58182	139017	59113	57543	65393	110742	164888	99746	134796	64391	77820	88749	51455
376622	8823	10101	19842	2988	13163	7642	5163	6065	3352	5586	8492	4723	5025	6512	6593	4811	10804	14060	5378	8780	4782
371571	1372	1363	3070	3013	5259	5531	2063	1215	2205	2158	1906	3966	1865	4111	1613	1923	1163	2782	1964	1567	4396
371262	142	176	174	215	175	300	113	205	418	345	202	461	472	148	171	95	321	420	328	109	235
370223	407	1052	1101	517	1628	1116	514	805	1039	757	698	495	666	514	398	1251	590	1123	1253	420	1016
369743	451	760	1190	777	1310	1849	813	835	1847	1475	1024	1340	1782	1164	1162	1335	1314	2164	1285	839	2023
369586	2351	1099	6354	975	4946	4479	951	874	1367	2079	1182	1538	1344	1566	520	4044	4094	6227	2655	964	1284
369124	873	583	799	740	8032	9709	668	781	2257	3017	589	17998	1601	804	708	4049	1195	1193	2866	537	20096
367506	15736	34903	31586	139610	297701	297714	30988	44064	225234	212495	54119	58532	196726	21748	51659	1067	134453	143535	246457	62518	90926
367449	10087	5861	20827	2487	28664	27584	11593	5773	17127	10693	24321	35931	29231	18948	4556	67794	7507	20950	3034	1763	8321
367202	393	514	1379	713	4324	3338	275	467	4509	2342	2161	13573	10352	2023	524	14727	1689	9213	3822	483	1598
367131	2207	7910	2383	1445	15820	4160	2112	2997	4209	3852	2189	2181	2391	1804	1254	2612	1841	5502	3154	2025	5210
365911	6587	1257	7651	6987	4860	2425	147	7744	13513	17092	2083	184	1646	873	91	16220	6120	12660	17313	200	948
365431	2033	1243	2536	1353	3016	3770	2102	2918	3049	2883	1720	6116	3504	1119	1919	5466	524	6429	2420	2829	3824
365344	322	370	542	1025	2622	2072	237	714	2949	1931	831	7385	4576	825	349	6013	1228	8817	2574	289	1228
364418	69	2980	182	171	902	9576	114	1652	8751	272	88	85343	6045	26448	4615	24054	13799	144953	3765	83	2773
364096	48	115	112	113	83	117	50	82	172	110	118	108	101	46	46	107	62	182	254	68	192
361256	8097	2161	15832	5074	19697	10212	7357	3596	11018	6411	8470	12259	8140	9012	4379	16161	9039	18175	16240	4357	9449
358243	400	292	681	412	1226	1086	334	455	647	582	124	1073	103	103	302	712	512	1552	921	425	1104
357409	2284	2397	3099	2916	4952	6584	2647	2031	6142	4142	2944	3188	3511	2619	1718	4017	1900	5972	4200	2230	6238
356996	1616	1522	1782	1639	3110	1845	1618	2532	3863	3093	1483	2515	2289	1224	963	2840	1645	2959	598	1667	4121
356988	2543	1482	3062	2665	2002	5451	2672	2315	661	4660	2481	3857	3617	2461	1985	3798	2929	5588	4768	2232	6195
356986	1086	987	1037	450	1983	1729	852	1397	1952	2384	1187	1388	1280	892	659	410	587	2275	616	300	2480
356405	1965	1921	2965	2195	4412	4859	2057	3563	4158	4602	2599	3160	2976	1934	1436	3185	2743	5163	3537	2043	5516
356291	9723	10095	16006	9610	22264	21361	7560	17109	24898	21660	14844	14188	15438	7496	5880	17567	13752	31413	20949	9566	24139
355454	463	580	1148	1793	497	1676	393	420	559	340	196	245	3014	302	119	664	143	779	1402	412	347
354154	3170	6539	457	8149	712	292	1738	309	2095	1352	1674	438	332	1002	1544	1681	881	464	1169	733	713
353817	6332	3476	4007	8792	4828	14352	7236	6411	2608	13011	3285	5326	12088	347	4634	17972	7563	3884	4186	4458	1211
353342	891	812	792	876	1323	1923	985	1136	536	2676	809	1201	1121	446	801	1005	715	911	941	1074	2257
352123	1268	552	3265	2169	4027	1500	1694	549	1267	3467	469	2736	3100	552	359	3129	2414	3263	3567	1903	1334
351289	2072	3026	1658	2430	2872	2913	1771	1728	2382	1589	2091	1261	2310	3241	3011	4279	4885	2952	2466	3095	1884
351270	1226	1999	2102	2616	6148	9467	1346	3010	7827	5462	3874	10577	10544	2467	2830	6884	5610	11665	5104	1734	3218
351231	826	1037	752	527	1084	675	178	749	1339	629	829	858	1283	1185	929	1698	253	1363	661	1098	1027
351061	1778	162	1262	493	840	417	128	329	903	242	571	2206	797	979	284	983	311	1225	1701	119	928
348618	19624	27204	36014	28401	44527	55810	23318	40665	62353	50563	32768	37769	37491	25068	18739	42245	27163	60780	47998	22076	66953
347979	7722	4987	10008	6876	13713	14677	5273	14014	16063	16259	6062	10071	6895	4977	5261	11928	7514	16319	10696	6710	17556
347424	147	332	559	186	1082	888	292	257	425	470	306	517	489	151	234	234	390	889	370	288	700
346248	5002	4961	12110	8386	14592	16952	935	8029	20136	19860	8150	11546	15992	6273	3594	18307	11657	23386	18462	8561	16279
346167	2993	1987	3911	2134	4586	4889	2020	2905	2836	4395	2088	2869	3433	1189	1605	2933	2618	2770	3794	1858	5596
345691	41832	45265	56842	43482	89282	102595	46906	64005	85761	84891	52811	61037	60468	32204	33715	65465	43406	99351	70619	42100	112178
345473	3281	2961	4077	2921	6074	6474	2991	5001	6737	4922	2528	4866	4581	2002	2021	2761	2898	4925	4997	1653	5519
345452	3512	6196	4569	652	4977	928	2652	2414	6238	3733	2204	8147	10285	5167	2085	5085	3479	3504	8591	2866	6784
345437	7050	7489	9658	7289	13804	15745	6835	10953	15072	14490	8873	10067	9990	6006	5085	11200	7183	16869	12696	6345	18852
345436	6654	6568	8642	7533	12077	13336	7082	10650	14303	13825	8688	9624	10912	5902	4256	12483	7098	15658	13454	9795	14621
345420	3445	2566	4704	3068	7116	8448	3546	5412	3521	7764	4351	5059	4272	2900	2567	5424	3817	7877	6754	3217	6683
345415	1031	3273	4791	3702	1938	7461	583	1201	2296	6066	878	4882	1453	368	690	1444	3756	8429	1839	873	7626
344959	4631	4716	10153	9711	12132	12957	4728	10726	21674	11863	11576	14296	13991	10739	4074	13975	9839	16159	16832	4271	10508
344945	1268	2474	3390	2375	4066	4080	1694	3004	4240	4103	3678	2497	4931	1849	1477	3129	2414	7456	1155	2218	3729
343238	701	758	575	650	1177	1259	327	186	1554	894	450	160	152	203	376	1153	1117	1670	1622	458	1621
342919	645	2482	462	558	2543	1490	1298	1732	3049	799	2773	1433	1885	1481	1664	1819	681	593	1135	1592	1616
342183	65	77	163	99	208	183	78	142	259	258	139	4323	227	129	51	199	101	318	186	88	124
341973	484	223	651	566	1125	1471	315	1166	1359	1299	853	734	526	923	481	1080	774	1209	1112	79	1530
320847	701	534	894	543	852	712	542	517	1203	596	639	805	848	937	472	1445	1170	1807	1035	546	1218
317146	4581	2639	1334	923	1302	3357	3932	7424	6784	1948	5062	2151	4538	4825	2914	1742	1747	4179	2868	4306	13431
253093	87	118	180	146	404	304	313	563	308	643	402	284	173	332	85	219	154	238	325	50	127
247758	1660	1877	2648	1188	2416	898	2676	2447	411	3577	2641	2761	2674	1209	1430	2833	2907	6001	2057	1616	4386
241681	1520	1362	1446	1220	2133	626	1381	2193	3142	2985	1525	1753	2207	1101	632	2528	1490	1559	1571	123	3163
241618	7441	6830	11209	8440	18401	17759	8274	5234	13998	16293	10126	12530	11712	6806	5603	13789	9208	17571	14977	7877	18352
234835	3373	1166	1713	6230	3018	15180	5461	1235	8018	10288	2072	5920	9175	994	1292	18525	7122	4431	2427	2629	2430
223087	942	619	865	776	1329	827	935	613	4385	817	855	2963	4478	613	1031	1414	3380	2690	765	1684	771
223071	84	104	162	224	443	313	74	101	208	157	113	267	156	706	870	224	261	116	283	118	215
217691	1935	2590	3678	3495	8387	7823	2656	4291	8687	6900	4492	5321	6315	2490	2053	5777	3584	9790	6617	3339	5404
215853	1699	754	1411	1070	2233	3057	1015	1899	2146	2228	1863	2160	2511	1718	1123	2295	2306	3227	3277	1708	2748
211127	14613	13789	20736	13268	27619	31701	14317	23006	33441	26337	17652	21489	21018	13355	10720	23878	15978	38382	28059	13977	31105
210682	66	223	93	391	1051	1089	72	96	836	649	83	854	104	72	253	143	464	205	778	299	151
209671	30765	45219	55268	28020	131827	142332	33728	64141	119974	127866	54097	51155	59191	31014	18645	80049	31034	126293	75251	35705	228026
209175	1844	1611	1658	2033	3953	4210	1732	3023	4311	3973	2328	2715	978	1615	1338	2608	1464	3202	2665	1140	4753
199090	3850	3222	5101	3710	7073	8399	3531	5294	9115	8400	5022	4742	4356	3201	2910	4326	4319	9770	6991	3101	10098
183508	651	789	907	294	1616	2318	1349	1072	2919	1235	1665	1356	1000	1044	147	1735	555	2356	1983	781	448
171564	1025	568	1865	373	2196	1714	561	358	769	955	695	644	600	676	370	1965	1721	2748	1464	4721	1441
171289	2763	4128	5138	3848	43635	7829	3187	6040	8248	7816	30814	4950	5188	1444	2683	38470	3830	8140	6396	20591	8417
171002	691	152	252	309	1400	1216	358	169	1151	219	313	395	237	569	117	1232	1309	636	364	1035	425
170728	276	303	863	373	882	776	271	374	726	438	425	1002	540	519	204	617	806	1213	601	250	860
169221	233	204	392	111	546	954	187	261	323	528	166	726	447	116	290	266	204	621	675	432	1062
168764	673	481	3442	1590	829	834	815	1064	510	1474	234	2104	498	4874	1798	1093	668	5940	778	1041	1555
161085	23292	3827	31432	24782	3340	11082	9154	35092	44320	51954	21054	20010	26560	8837	33468	8811	1289	61580	44723	8793	7687
160901	287	87	106	56	272	190	72	122	311	178	92	188	170	68	164	249	144	98	182	116	258
146337	1369	1448	1312	1153	315	889	1362	1340	785	313	102	828	657	1300	1483	1078	1420	802	1138	1000	832
146225	118	77	97	70	172	131	56	132	134	93	74	88	144	77	56	153	77	134	121	93	167
135163	518	1965	822	1078	2539	2284	1636	2280	2116	2049	2110	992	1711	368	489	1598	1615	273	412	1267	1406
133907	516262	177413	351132	67516	294498	355587	359190	350120	259586	295002	454159	187984	392606	515431	403056	226594	293840	528793	347673	643475	695392
133467	2265	1209	3000	1388	6125	4818	1029	1403	811	3666	1638	880	818	2248	2644	8705	2178	3663	2983	402	8387
131766	3508	2490	2287	368634	1347	686	2083	2622	1385	1847	2274	1519	1162	2371	2450	2487	1951	1507	263964	269818	2277
131620	6114	4561	4968	7361	11726	13586	5624	10360	13269	8558	6410	9771	7000	4370	4408	10145	7111	17135	12140	5772	13923
130715	29281	29156	42222	26258	59258	63361	14361	42872	61951	30662	35086	31564	42443	25153	21931	51147	11076	81091	53277	17484	71722
127685	900	1761	787	11378	23535	25336	1833	2013	17942	903	3464	3570	13766	1270	3509	869	10696	10856	20707	3252	4399
124996	1868	1658	4997	1693	5716	6302	1242	1781	3747	2726	6997	2193	2091	1408	1387	2259	1509	3918	3307	1485	3873
124844	498	290	793	448	3184	2195	313	498	2360	1336	546	3105	1456	313	300	2321	741	3981	1211	401	1375
122223	7703	254	942	913	34235	24107	17365	459	12098	20346	17001	3251	1027	3402	1429	1094	1813	27002	22091	7630	30390
122191	19627	6211	5065	3081	147215	32961	46870	7182	24755	25868	85072	5973	6050	44238	2287	7407	3235	137529	46751	4880	373362
121384	127	141	439	222	1148	885	410	355	170	178	388	679	778	81	249	926	254	246	1762	236	374
120526	34487	37023	58767	31661	95105	81311	39945	49702	51130	83874	41627	68078	49059	16591	24742	41482	34864	118964	45930	43063	91826
119066	20565	15338	13147	11267	8640	10108	11852	16775	5848	9379	12427	14457	18419	22957	19843	6151	1276	16105	6058	15296	9681
119054	3526	664	8981	826	1872	1443	337	918	6670	1898	1133	12098	1559	3614	657	2590	1861	7679	7152	1694	8160
119023	1978	601	1521	1396	2905	2882	1604	1114	1275	1137	1896	4247	2318	757	2289	2533	1062	3366	1995	399	2589
115551	5512	1492	4843	1961	4109	4405	2634	3393	3488	3986	1192	14829	3999	7083	11909	26029	1914	9029	2389	4462	4267
114501	81280	30937	61786	29337	100617	106681	52689	86982	38771	80545	41007	225945	63759	56899	243809	350428	19903	225487	54962	67605	79577
114258	1837	2306	4133	3183	6423	6551	4172	3091	5448	5242	4621	4695	6356	3073	1722	4499	29517	6513	7117	3184	5979
113700	12588	9296	35764	28233	38349	59535	9591	7718	31610	47223	24650	37443	22593	6716	12332	11967	25335	13576	30106	26221	12174
112601	11592	26996	31280	71012	100910	145992	56278	18072	136829	114979	36114	167534	175730	14842	33810	129467	35526	42118	149687	32023	19105
111776	750	1305	4371	685	1310	1502	2561	970	959	1030	1280	490	573	1700	755	622	665	813	830	1173	970
111263	4512	3421	10343	16724	6593	3244	21102	4712	4198	4296	3610	24685	21823	1875	8077	23623	6368	4911	3177	8299	11277
110612	13559	12586	11771	10334	5992	7563	11082	12351	6017	430	8899	7033	6051	12505	12719	8367	13364	6249	8138	8987	7384
110433	73	345	229	474	694	953	169	596	169	131	338	681	664	66	256	795	846	784	448	320	429
110418	104	114	113	162	265	328	122	187	198	170	122	242	258	120	129	237	163	346	328	209	275
110370	52	50	268	139	149	237	42	149	305	309	55	174	165	63	65	391	107	205	546	127	344
110357	213	219	193	213	168	180	169	185	220	191	174	133	115	196	200	178	203	173	225	156	265
110343	3095	2760	16029	1807	17418	10643	2221	3662	7079	3147	12941	7072	6625	3370	3035	10238	2565	6786	17855	2635	11074
110131	1834	1599	1960	1442	8109	4939	979	2211	911	1722	6095	3666	3222	1141	1691	1088	1679	1022	1499	1473	5781
110123	224	195	867	474	586	475	263	223	159	600	243	226	439	469	177	578	434	366	395	218	250
110001	573	538	862	599	1579	1239	523	692	1210	527	872	961	889	1127	463	777	1054	1438	997	555	998
109944	337	271	161	259	303	864	186	511	313	333	316	216	461	217	207	315	257	300	374	181	453
109923	2398	4930	6388	4345	11791	17324	7837	10123	2562	7149	9998	6704	752	4011	2849	10639	9154	20864	10671	6903	12515
108145	5425	10425	14058	10793	22609	23101	9804	17115	23934	20988	12842	14572	15118	8993	6446	17230	11122	25622	20360	10015	26414
107901	314	240	353	320	387	413	207	437	5817	559	433	259	519	284	216	495	461	671	348	360	579
107879	128	27829	196	30132	58421	59780	178	43132	62905	54156	166	246	283	68	21131	155	132	368	50482	26074	309
107466	2034	1776	1777	1704	3678	3221	1502	2396	3493	3620	1757	2662	2871	1608	1347	2408	1329	4291	2985	1544	3734
106904	169	97	1657	232	2755	453	142	181	128	170	255	881	291	228	231	94	158	27204	301	188	1699
106344	524	510	768	1169	917	932	897	543	2093	1846	908	1820	1154	673	796	1652	1321	1966	2243	919	1918
105210	53	50	109	82	91	88	51	94	51	108	49	109	61	84	65	86	58	148	71	58	126
104414	708	351	264	525	476	488	236	1309	343	169	358	495	19500	22040	307	343	1173	629	228	222	164
104365	101	82	99	85	207	249	139	189	270	155	118	731	119	290	64	138	100	2134	289	49	286
104363	100451	137476	2852	344814	733	2110	153500	175024	264911	1048	1775	86469	169947	171316	199694	473	228419	135906	291702	230776	144340
104238	355	189	346	932	1524	969	339	400	479	525	566	1262	2034	253	275	2613	721	2025	1547	403	247
104126	13929	29265	17176	7635	69336	64288	21720	37137	54949	42912	37611	75513	57740	27997	43792	57762	46462	60830	50081	65704	17781
102248	782	585	669	231	876	2340	664	482	983	3750	1388	814	1609	443	940	2043	658	2841	926	1203	1378
101742	4463	3548	6650	5831	9618	7792	4435	6589	11143	9281	5778	6580	7506	4780	3320	8600	5754	11869	5607	4227	9914
99877	245	478	732	365	882	905	302	459	702	575	352	527	571	202	289	407	479	736	711	377	640
99868	3298	2526	1705	1919	653	516	1628	2669	1157	737	1676	823	1039	1647	2691	1967	1280	1881	895	867	4472
92727	418	362	637	394	1131	941	210	535	698	620	435	698	458	339	329	509	492	939	678	451	629
91421	4623	7340	32626	11293	21543	24288	11754	6111	21248	12228	28090	29372	28530	36427	22585	21096	43002	2538	28175	12463	14394
88521	369	230	1690	934	1620	1827	486	514	615	754	1057	1316	1378	697	379	925	933	1127	1613	427	442
87769	511	274	710	627	502	703	196	448	1126	515	461	717	371	626	186	783	277	777	747	273	811
87756	12674	9378	16345	9187	12344	19383	4714	26611	25413	27387	16048	6733	18635	11164	9485	15693	18122	22034	22155	4271	29548
86075	129	175	333	188	171	272	167	169	266	149	259	155	174	83	134	149	178	254	288	650	338
84216	414	1344	896	352	807	294	607	1014	1557	768	923	676	852	650	850	728	1949	1239	864	878	3519
66311	975	854	1169	349	2182	1129	712	1008	872	4674	1722	303	1519	788	664	1386	1055	1332	1519	1194	2740
62250	3679	4265	5980	4977	14892	15993	4105	5892	8697	8259	5126	9810	8527	2803	3010	7017	6924	12274	13730	4507	10384
50367	261	173	353	231	531	632	184	376	351	404	203	251	256	155	127	431	214	382	302	144	316
47358	1084	845	1488	1203	2390	1683	648	852	2021	1358	1494	2073	1580	959	1065	1266	1255	2984	1148	1336	2626
46377	967	3309	1143	920	3858	3126	1121	3131	2344	1887	1372	1034	1325	880	761	1484	914	6622	1659	2441	4102
46346	8328	5890	10853	4719	5459	3776	4183	6165	3603	4860	4518	5905	7459	7963	9519	2603	2100	4672	4712	5398	5184
46292	273	260	587	341	1339	1014	296	247	439	267	927	239	228	364	149	1055	242	439	1010	273	347
46224	10619	11603	15254	10780	39930	28832	15377	17660	26108	29249	21070	14615	14960	10833	7442	16020	9735	36483	21133	9046	57445
45378	5951	6261	10625	6966	15756	15920	6315	8929	8446	12120	7497	11596	10631	5078	4505	10528	7291	5915	11257	6770	16309
44165	17632	17845	26068	19591	34900	39138	16300	27966	42723	34679	22351	24076	26329	16328	13499	30196	19677	45075	33965	16435	44334
43734	568	609	708	1121	1287	1803	552	1244	1167	1095	218	986	989	481	668	1108	604	863	893	1070	1027
43580	7235	6309	8200	6526	15946	13911	6930	10165	18601	15676	9756	13557	13075	7286	3713	13699	3334	2107	12919	5572	17396
42128	17384	17331	25649	18927	36974	39655	15755	27412	41017	33697	21961	22342	24011	16176	12917	29550	19343	43050	34287	15361	43762
42074	494	448	559	560	1061	1403	492	664	1005	785	495	903	927	504	538	916	693	1155	91	573	1223
41992	1157	925	2483	1388	2642	2235	1085	1570	2111	2009	1856	1979	1300	798	706	1568	1009	2707	2463	1108	2272
41989	271	356	382	465	1112	1276	330	649	1823	868	309	1672	716	251	324	609	607	805	776	417	983
41866	2132	3832	1745	323	3614	935	522	457	5217	975	461	4197	8171	1811	368	1149	741	4883	5020	389	2717
39801	656	452	486	1107	1570	1551	612	998	2124	1103	984	1264	1334	825	687	736	911	2147	2196	969	1787
34135	1785	1441	2976	2593	4758	3946	1933	289	5181	3977	2549	4000	3599	2347	907	3803	3202	5304	3832	2550	4198
34059	15754	427	1574	807	1356	919	374	269	749	807	833	1516	800	14405	403	641	1012	1593	835	468	338
33415	5725	5608	7208	196	19859	17149	6090	8506	13396	14202	6713	11475	927	4437	467	10661	7186	17959	1440	6613	15993
32247	521	566	800	691	1206	1282	595	840	1596	1263	938	943	1210	502	454	1033	760	1059	1236	524	1100
31695	160	67	205	125	245	180	74	260	215	96	393	211	180	1110	90	336	109	423	184	87	278
31664	2244	519	1528	1384	5030	3384	744	1046	2575	628	1175	1734	2592	1896	1731	3888	3682	3472	2256	2002	3019
31609	327	241	435	280	1482	971	263	508	546	551	196	2463	582	314	252	1063	365	948	535	287	429
31563	1302	1223	586	1298	2065	3344	1637	1483	2169	1656	1018	41012	1624	2811	1571	3246	1329	25386	1427	1034	1582
31547	598	107	137	93	556	604	224	283	307	345	162	2828	162	894	106	446	131	6061	197	193	251
31357	1505	930	1661	754	2973	2386	1166	2257	2249	2935	2061	3810	1670	701	567	4148	2286	2084	3144	2732	1984
26987	116	263	458	250	187	234	115	461	603	690	407	390	509	327	176	562	270	714	627	340	940
23635	9462	9010	13505	7567	18873	22982	7962	15051	16442	21684	11694	11648	9133	6089	7195	11883	7781	22284	14133	7921	22912
21704	95	185	223	105	452	886	116	157	462	478	188	2914	313	162	202	659	282	341	156	91	1094
18488	357	385	784	280	1823	2090	417	251	495	1514	340	916	383	257	267	554	338	1297	455	385	1360
18403	3840	1067	2323	210	1038	1484	484	659	2403	519	722	1511	932	2317	984	1478	346	989	1289	169	4035
17664	15699	7792	6869	6491	143249	57170	39727	10986	40479	44405	54664	9539	8653	38500	3363	9036	4863	130945	74624	12989	194219
17651	2079	1713	2728	1156	3813	3344	1615	3288	3288	3973	1438	2437	1568	1251	1086	1985	1772	5754	3134	2671	4212
17252	474	322	447	348	693	617	178	351	510	505	385	364	395	256	164	447	379	2132	565	239	567
16972	6635	4485	8712	6550	12289	16432	9461	8766	8102	11506	10312	13137	14838	3796	7982	11697	5652	15353	13280	13077	13499
16947	940	662	1012	1210	3039	2726	727	850	4747	2528	1402	2345	2175	814	485	2155	2385	4241	2024	679	2675
16809	76	91	176	113	401	191	93	185	120	146	108	241	154	68	98	133	94	141	181	98	306
16747	1153	2967	7009	247	3611	4402	2966	2124	7368	1574	4796	1393	3083	3808	3367	3777	772	7754	2856	4899	3155
12390	75	50	116	73	104	180	46	159	97	151	109	133	135	87	65	73	76	96	132	73	220
11353	152	82	227	135	1058	350	179	257	216	202	150	630	444	129	146	249	117	252	1187	195	251
10962	682	2051	1853	563	2604	1023	600	857	1690	827	639	2822	815	807	347	1181	483	1720	992	490	1216
7409	1741	2284	4747	1215	274	304	1417	1456	2244	2762	1490	2639	2181	1334	1746	2885	3919	5804	3119	1301	2177
7403	457	232	447	335	520	3351	480	165	2534	1113	154	3908	4061	253	358	1881	952	841	1337	584	1277
6422	2545	3204	4420	19067	3544	278	2363	1930	1677	6252	649	3036	1924	516	783	1908	2008	2386	848	3653	1894
6330	7672	9466	14662	10565	19587	19202	6194	16394	16871	23191	8431	3820	8735	2765	1480	18084	6854	25940	18841	4803	15678
6104	7649	8250	11180	12157	18203	17627	6993	15020	26426	14666	12609	8720	14837	9865	6646	17284	10684	18814	21500	6225	20023
5990	732	734	2556	1261	4802	2835	1121	940	2118	900	1124	3301	2276	953	540	2081	807	3357	1594	960	2606
5679	70828	56551	121338	69513	61894	159383	35654	119351	192698	145988	41968	70432	128643	104560	52302	132617	102196	156720	188056	38821	203557
5121	5214	4591	7280	5005	10027	11051	3267	7176	8676	11721	5036	4294	5948	2828	2079	8246	5922	11690	7749	3258	7780
4986	1699	754	1411	1070	3123	3057	1015	1899	2146	2228	1863	2160	2234	1718	1123	2295	2418	3227	3277	1708	2748
4983	247	412	585	267	739	1109	233	679	457	1127	524	827	334	110	166	306	410	455	543	511	758
4930	237996	239566	343889	259028	489801	508615	218449	407370	571402	500234	310217	350193	361595	214505	187141	420010	276901	591360	456311	222450	618083
4929	166	197	463	188	1055	790	214	302	534	332	189	615	524	216	241	731	405	502	607	336	804
4901	178	168	639	382	2203	1408	273	378	1338	855	429	2090	767	252	121	1861	815	1355	1603	263	963
4877	7713	763	8313	406	12202	349	843	314	17214	637	482	6114	14425	7638	327	1099	1088	17341	15956	786	18860
4605	449	417	694	1273	1913	4283	330	514	670	644	323	4498	2720	198	392	2453	1703	5570	1745	546	1249
4550	3385	3878	5351	5202	9893	8647	2946	6257	12226	8243	5431	5251	10398	4865	2108	11277	6531	11831	10050	3785	5925
4261	927	1021	1544	1494	1806	2088	1168	1916	3418	2316	1864	1997	1557	1712	832	1850	994	2368	843	314	3182
3232	399	576	1043	346	2147	2029	400	6811	1252	3233	13789	14580	460	495	286	965	427	963	1697	453	3228
3173	436	436	972	999	2315	2786	481	666	1941	1458	436	5412	1417	390	390	1839	1140	2584	1220	542	1951
3143	524	235	760	262	800	677	243	177	764	736	274	373	404	694	194	984	600	1186	843	267	506
3029	507	342	1541	638	1359	850	553	1052	792	1186	1803	871	736	163	316	687	478	1270	1688	585	3281
2900	583	855	1393	793	1378	1254	571	472	816	704	453	1078	619	742	341	1786	1267	4038	1114	610	1201
2674	1786	1765	2292	265	470	3936	1755	2400	2508	236	1751	2484	315	939	1240	247	1544	621	2255	165	237
2362	38527	39622	53459	39776	81980	17909	37588	60849	87789	79986	49929	58310	51962	33424	27329	64597	42391	88675	71054	2292	97529
2193	277	304	254	181	968	485	216	387	749	494	524	493	553	549	648	516	360	620	567	363	822
2062	10652	14149	17874	994	30861	24169	13739	23212	25568	21108	12987	15401	21201	12006	9692	24061	14101	36891	26566	11843	27730
2011	616	545	2773	2048	2940	1566	1414	2250	2855	709	1465	1266	1494	2213	1078	1305	1250	2475	1253	520	1597
1996	5488	5022	6377	6975	19355	17149	5877	7344	5468	13130	6713	10904	9917	4153	3661	8862	6874	17959	13893	6613	15321
1872	4032	4044	6281	4176	9229	8184	2224	6560	8643	9769	3687	4988	5100	4138	3081	7177	4220	9560	7741	3475	8650
1799	520	406	3245	849	4020	2026	216	396	902	781	2205	399	758	628	246	1206	722	1918	2573	402	356
1771	131	554	1050	464	960	898	63	114	770	791	593	544	141	1052	107	1282	1175	421	944	7978	935
1760	672	474	971	404	648	852	641	593	877	838	696	1117	1097	427	732	881	889	1068	1020	692	1456
1746	286	172	467	268	663	687	289	256	410	319	483	451	343	506	314	405	457	579	798	294	971
1725	21611	17593	32351	25366	41038	46643	19269	26032	45131	40451	30738	33941	31513	17565	14883	42810	34524	43875	41033	17780	51039
1717	700	1032	291	1263	654	398	339	264	452	393	259	407	438	217	242	633	424	405	491	127	281
1704	3375	1024	1607	2052	4214	3765	1731	2673	3393	5130	5338	1734	1600	1127	1011	1774	1138	4111	2873	2042	13615
1699	1930	1049	6120	975	4693	4007	807	336	480	554	1348	663	1014	1470	156	4044	2309	5775	1020	829	549
1684	391	781	1795	150	923	1083	478	239	1306	308	1420	499	596	604	918	951	278	2020	847	884	609
1064	23293	21267	32680	31687	48172	38049	27504	38379	6837	49162	35519	34045	35203	23398	17473	6449	28778	37875	41694	25592	66548
812	739	408	1301	783	1980	1906	889	1730	1531	2179	1306	1621	1642	645	926	1419	831	1843	2026	1070	1942
592	902	707	1536	1286	6468	10675	1030	746	1665	2401	2608	2876	1742	412	754	1467	1212	3109	1810	1099	3648
479	10330	11264	35960	18125	30763	48079	8208	13680	48601	26688	65931	10075	21236	11209	6061	21767	16677	36887	37845	9985	17614
473	1191	1104	3742	1443	3171	4574	682	1270	3398	2297	5193	897	1776	741	545	2413	1255	3302	3051	875	1985
462	4045	2781	4243	2498	5200	7639	2278	5028	5024	8400	3946	4816	4319	1739	2724	4169	3690	6997	3943	2830	2000
458	403	290	482	332	654	469	216	354	603	340	260	874	764	313	192	689	390	575	468	310	311
307	9927	5740	29360	7355	27528	24695	8028	2905	14722	8193	9090	13726	13036	8192	5783	21824	31427	45318	19263	5888	6196
168	1044	1259	2096	1317	7271	4249	3377	1740	3732	5080	850	1651	1412	9353	203	2697	5138	3484	2651	1636	2037
134	4781	4258	5452	3835	19652	13981	7183	4643	12074	17709	2595	1183	4682	25162	13785	11475	30674	8195	13728	4326	4537
128	6281	5172	6227	276	9301	17548	4575	12334	21044	17504	4508	11705	11181	4201	6158	10405	9128	11985	8947	4717	11441
99	1014	464	5922	632	6823	2853	1314	740	3121	1230	1256	4913	1129	947	3146	3216	1081	9772	1658	1127	2475

## Sheet: Sheet3
Sheet 3 - Normalized (mTIC) peak intensities (mz/rt) of all metabolites (identified by database and “unknown”) impacted by human milk or milk formula (n=15/diet) in the cecal contents of piglets at postnatal day 51.
Animal ID	11	12	13	14	15	16	17	18	19	20	21	22	23	24	25	26	27	28	29	30	31	32	33	34	41	42	43	44	45	46
Diet	MF	MF	MF	MF	MF	MF	HM	HM	HM	HM	HM	HM	MF	MF	MF	MF	MF	MF	HM	HM	HM	HM	HM	HM	MF	MF	HM	HM	HM	MF
xylulose	2583	4286	2905	5112	2336	2549	4388	9131	7688	4395	3962	7587	8545	5524	13769	8656	11609	14476	6687	5267	8430	8065	8678	9553	8184	8209	4556	1891	1491	12043
xylose	26013	47888	27606	174617	58741	97520	73715	442220	171920	155910	60090	170190	205912	147778	339529	193003	476621	624711	289484	110767	69114	207173	112807	295036	256529	277874	144814	15202	27457	581640
xylonolactone	810	3827	677	1795	4509	1132	2171	662	819	441	562	610	884	538	2145	1203	771	570	1642	1637	2567	1041	2047	582	976	3472	2741	4184	1516	1707
xylitol	766	1762	899	1022	666	671	1966	1273	841	1152	670	807	995	1016	1178	816	1102	834	1867	838	1867	1356	1175	1524	814	1363	896	866	1619	886
xanthurenic acid	2005	795	1699	1184	2104	1820	1618	1767	1619	1708	1823	1485	2758	791	709	1862	2407	1663	2041	830	1687	2398	400	1479	2392	1423	1007	549	448	1474
xanthosine	298	192	243	508	372	251	207	245	276	165	296	180	257	296	197	380	319	116	336	158	418	307	509	254	252	283	251	332	334	229
xanthine	5411	4754	4925	360	2736	4976	13055	9122	8326	1203	4255	14984	14193	8260	29586	11820	12659	19463	7526	7811	12937	11476	9834	22928	8354	16261	7875	1782	1684	25594
valine	102883	122242	78189	166969	58353	75733	238499	71188	41893	56111	41381	42012	39034	39215	33938	59712	53119	30867	132165	39674	83545	52618	45486	38918	76521	53803	104036	859345	126322	133977
urocanic acid	718	516	1968	888	712	1349	380	511	708	289	580	1283	1252	722	1540	854	1060	876	739	811	1579	499	1182	1272	628	1537	698	479	521	2881
uridine	3838	1726	1640	3402	2185	2373	1483	1302	919	2394	1032	1066	4648	1075	1953	7193	2191	346	5622	989	2212	2206	2674	2522	2554	3310	939	1257	1622	3328
uric acid	511	230	480	620	437	467	462	315	292	208	402	444	154	472	327	586	453	246	688	570	714	501	447	624	300	567	199	311	354	490
urea	25988	27171	40173	62515	37442	23492	15398	27834	29117	8971	82884	20527	20459	21597	28088	32607	54471	10107	49190	33154	37987	28672	59153	20120	34432	21135	29059	2972	33548	27889
uracil	26790	44180	40559	36455	17299	26501	95041	56905	76638	28721	48162	75103	4475	47249	106438	56455	44365	65129	52978	42921	80600	49819	49177	70308	57817	98977	43497	14486	20499	96058
UDP-N-acetylglucosamine	674	571	924	913	486	599	268	669	722	723	606	454	704	850	310	520	417	373	1094	308	1123	603	405	375	1025	696	307	755	1166	671
UDP-glucuronic acid	962	1821	1068	645	1390	487	729	946	1758	934	940	483	1505	1041	2344	848	2054	1037	1608	648	1236	1295	8302	323	1088	1259	1358	656	991	1585
tyrosine	26364	36799	34013	63174	20895	38276	20492	19666	19958	12425	14013	11139	24433	14389	16773	11529	14958	14172	32685	15408	38569	25748	19301	19074	19358	14368	22016	1530	14015	34080
tryptophan	13755	11997	15451	20589	15978	3749	17023	19217	14324	17284	11232	15086	14626	6528	6053	5434	14479	9785	14438	495	15589	14496	9069	8901	17609	9223	15845	6634	9300	18775
triethanolamine	2303	1843	1803	3980	1642	1673	1991	1435	1973	1385	2293	1319	1488	1674	1410	1462	1255	651	2980	1883	2638	1626	3519	1233	832	1053	1241	1267	902	1274
trans-4-hydroxyproline	19943	19817	25188	16361	12613	10930	16811	9132	27023	9350	17607	11970	7605	12000	6232	9379	6981	4147	14091	13704	25751	8074	10237	7001	14257	10997	16465	9092	11905	8676
tocopherol gamma-	8662	3082	7637	7257	15724	6039	9110	12248	20840	18947	5160	15173	10393	9555	9258	6623	10034	12850	15280	9913	8827	12724	10726	11855	3758	7811	6332	3728	3421	8378
tocopherol delta-	1411	935	1243	2413	1486	1042	698	978	912	1253	1024	1276	684	810	595	1858	1021	849	1943	618	870	786	1295	639	751	898	857	1089	1740	1350
tocopherol beta	9172	3115	7928	591	585	9130	10517	12511	292	18574	5819	15763	11029	9754	10243	7408	10142	13199	15856	9412	9181	13126	11318	12094	4170	8125	6973	4114	5364	8503
thymine	5429	2936	2922	4065	3149	2690	12176	7429	12466	5005	4703	19399	8551	5107	1134	3655	5192	7657	4653	1658	5481	3398	6831	6012	17684	9983	3374	2995	4131	34407
thymidine-5-phosphate	353	891	407	399	303	308	653	226	1138	461	557	883	185	477	257	314	236	257	515	186	251	168	514	251	278	192	290	204	423	1043
thymidine	1202	927	1419	1034	1470	1117	2747	2483	5272	1357	1019	6788	6297	1579	1386	1616	2784	3798	2048	1242	1586	1616	3018	1422	2183	4722	305	805	1484	29440
threonine	25951	12135	18454	43549	32335	21237	46851	4429	31590	34231	30777	13426	13018	9680	8177	16568	14224	8084	35688	22816	18364	22652	14666	13305	22678	20500	25739	11691	8796	21957
threonic acid	887	566	1058	2971	1049	812	3304	1301	803	1391	1022	1202	773	1342	2029	2609	1832	3318	2051	555	832	837	971	984	2618	993	2323	859	931	5747
threitol	809	565	785	1088	1005	818	1061	665	11617	785	624	632	542	586	454	655	675	331	1163	592	969	585	1130	420	965	720	682	693	1353	889
tetracosane	2374	1795	1585	3554	3635	2351	2012	3980	2580	3280	2328	3050	1892	1570	2282	1998	2252	2493	2982	1895	3553	1614	3344	1720	3476	1463	2905	2028	3539	2187
taurine	163	75	124	187	97	97	107	97	77	58	52	58	106	108	54	118	124	58	115	102	122	88	98	37	73	88	72	217	118	158
tartaric acid	288	185	395	231	295	318	151	153	196	206	155	240	172	192	183	293	326	184	316	291	294	208	459	188	248	381	160	312	303	317
sulfuric acid	106	151	127	1562	61	87	146	123	86	66	154	81	33	158	96	155	113	56	105	430	1100	119	164	76	69	84	237	135	120	109
sucrose	1702	1091	538	2975	1564	1370	1709	788	1486	571	149175	648	675	446	934	1144	110	565	1005	1187	1301	2044	6517	234	2546	81	3158	964	161	215
succinic acid	21865	8064	52909	20252	14905	45269	7605	6724	18176	9852	10000	14542	6767	22214	40962	18426	16144	11186	11757	14469	37857	11629	10737	18938	11157	10952	8576	7229	8765	7434
succinate semialdehyde	2300	1137	1447	3035	2166	1708	1531	1450	1273	1684	1981	986	1652	1161	1740	1705	1569	802	2099	1315	1204	1460	2214	1693	1194	1427	1340	1871	2204	1654
stearic acid	4002140	892439	3153346	2756346	2109834	4019940	2278677	3103753	1646484	3307859	3142765	2444866	3190542	4066252	4079613	4042965	3801134	3729443	2754226	4670250	2383267	3153891	4020166	4598561	2564177	3922474	1752330	2101647	2834692	2825426
squalene	1355	975	1999	1764	1772	1507	2232	2737	1751	1982	1925	1648	1774	2295	1337	2105	2406	1602	1781	1659	1407	2402	4784	2282	2917	3061	2749	1729	3158	2590
spermidine	628	801	357	774	359	829	480	1162	792	508	694	878	670	354	393	462	1282	571	481	222	949	2118	577	23294	440	1103	546	11156	532	352
sorbitol	2827	1239	1036	3098	2060	1183	1483	423	1634	1846	1596	1227	1411	1090	1486	2351	3194	2562	3659	1026	1564	2257	2207	1660	2002	2450	1773	1306	3588	3883
sophorose	335	339	579	543	499	609	710	641	292	694	472	446	577	365	1036	961	757	672	919	461	694	440	742	583	447	978	1246	532	582	2675
shikimic acid	10168	2238	3421	6252	2413	4079	2496	2340	2070	1914	2420	1697	2371	1928	3140	4038	4827	2170	3563	2134	4655	3605	6519	4271	2678	6974	3646	3630	2645	3293
serotonin	776	750	366	741	4750	439	1007	523	671	380	515	427	1096	486	209	786	679	424	851	429	799	1180	683	370	679	826	499	713	487	275
serine	33898	35346	29345	52420	26860	31760	34159	26148	20886	21714	40180	22381	23486	8933	22034	25398	29798	18475	34008	20767	31124	22533	32977	25908	29106	34981	34677	43389	39564	37050
salicylic acid	6350	2161	2534	3732	2286	1889	2155	1511	2480	2030	2527	1943	1610	1720	1227	1680	3187	575	1990	1753	2476	2609	3108	1006	1953	1933	1789	1628	1533	1769
salicylaldehyde	1542	862	1122	2056	1159	868	899	546	731	752	790	573	466	673	683	1497	1084	398	875	752	852	858	2131	666	971	468	770	908	1306	1164
ribose	74386	108843	94937	146099	25811	66682	150326	180103	212789	108191	125787	183811	208072	146464	388018	231589	263928	279118	190055	169711	261725	223147	228864	220791	168840	251545	106345	55358	42752	257291
ribonic acid	820	339	371	1667	485	280	912	674	70	211	210	332	219	209	155	980	996	128	729	206	729	347	447	520	686	262	875	488	717	1212
ribitol	1020	2784	1057	1856	1222	542	2467	1411	1831	1037	920	1478	2475	969	1327	1300	1272	540	2750	357	1482	2180	3268	2727	1533	2053	1368	957	1752	1449
raffinose	120	549	159	166	469	197	82	245	92	81	1050	212	81	387	202	149	344	141	254	172	205	316	315	66	140	145	167	163	248	167
quinolinic acid	212	1252	185	1065	694	311	472	180	72	169	939	959	2976	1104	167	1818	239	1719	554	177	221	2420	417	75	1522	277	319	161	461	275
pyruvic acid	20993	15446	858416	39521	25695	21605	15046	14509	15076	14945	20111	13538	14344	17880	17512	30314	21378	10414	22742	17258	26669	20658	33151	15310	16109	24216	18609	9372	29592	25554
pyrrole-2-carboxylic acid	1790	1031	2320	1931	1888	1740	1285	1295	1476	984	1300	749	1548	1013	1085	907	1714	835	2155	1318	2063	1414	2454	1037	1628	1726	1164	1743	1108	1426
putrescine	25431	306028	44519	45134	14964	17393	8205	4589	6873	3521	7496	5585	6794	3002	3984	1996	2584	991	8449	2652	12527	3841	7361	1428	8360	7946	25264	73336	28152	34037
pseudo-uridine	1098	1277	604	1785	453	1066	1585	1808	1569	876	613	1576	2488	1241	5224	2267	1483	4307	1064	576	1917	1468	1683	4271	1182	8087	1238	266	937	5754
propane-1,3-diol	6318	4565	3384	12219	7626	4718	5184	4713	4499	5490	4438	5442	4660	5036	6472	9222	9451	3100	6440	5748	10014	7531	12312	4874	6978	9567	7085	7140	9733	8401
proline	35779	35705	49079	22226	24601	37051	42173	19957	36034	9864	16479	13527	14327	13737	6427	6819	6728	8203	23726	15284	17716	11707	5688	8228	22725	8385	21209	18982	8027	17329
piperidone	285	33870	302	616	7661	337	847	195	2214	2514	347	878	328	418	468	492	268	119	349	168	4002	327	435	182	298	329	1112	3560	937	3629
pipecolinic acid	3849	3655	2079	1806	2105	641	1758	2450	3054	1506	3610	1628	3135	3209	178	2210	1513	1635	1270	3160	1269	2755	3091	2576	3176	3121	1924	4193	1061	2360
pipecolic acid	3931	3753	2207	1806	2780	641	1758	2610	215	1382	3668	1928	3230	3457	265	2565	1513	1684	6849	2135	1269	2990	3248	2664	3389	3121	2000	4568	1061	2596
pinitol	180	121	302	516	267	207	1330	295	195	344	302	161	373	199	199	271	334	82	720	248	268	129	369	108	239	249	313	157	2889	295
pimelic acid	2216	1234	2173	3693	1114	1622	1374	581	649	950	1095	693	2068	1781	1881	2183	1326	1044	2763	738	3328	2440	4000	2877	1235	2011	286	1749	2097	1451
phytosphingosine	550	1132	538	387	1296	577	1365	1231	249	694	81570	738	846	179	416	624	1007	543	937	641	1032	954	344	179	1111	352	850	295	1481	1006
phytanic acid	989	615	1284	1702	853	868	1131	819	686	716	910	1349	1665	1382	1532	1117	808	1315	1244	1425	1251	1432	1663	1814	1191	1125	744	1238	980	981
phthalic acid	3282	3297	4173	23123	2121	5369	4136	9329	2476	4067	3428	3903	3041	2786	13581	5659	11159	3093	8350	7789	6342	3283	27797	7070	7752	6000	11747	4311	5216	11180
phosphoethanolamine	2910	1029	1560	2954	2096	1708	1738	539	807	955	1587	1488	1121	1173	1230	2161	1859	881	2348	2757	2433	1441	3735	1967	2360	2016	1278	2985	2628	2248
phosphoenolpyruvate	176	123	2065	252	151	1515	114	148	123	86	201	102	140	128	141	249	261	90	199	128	152	137	352	141	109	197	1444	28091	248	307
phosphate	276580	31885	82238	159639	102785	199492	182605	258417	151790	216080	202200	84584	340994	217493	417011	385712	289801	359457	94598	278171	117619	141892	234228	311824	66818	227706	38575	134670	436950	76020
phenylalanine	16223	25741	22183	48807	6122	15742	22654	17371	11819	11522	7976	10769	13888	10574	8962	9740	10533	7655	13711	3699	38012	10350	14033	11156	10332	10764	13859	8308	11118	18747
phenylacetic acid	26802	16535	17951	4369	5286	17525	5063	2515	2302	2887	12016	3599	15335	2792	3814	8193	6252	4436	8110	53990	14172	3344	7140	9294	5097	6121	10342	65920	47738	63259
phenaceturic acid	765	1142	1148	3578	6824	869	1864	21039	807	620	1032	657	16978	6051	14908	18168	15232	699	942	1389	3010	658	7383	8345	10600	24749	1368	1192	1531	44017
pentose	7254	11405	4916	33970	11879	18194	8645	86885	29207	23512	11242	31561	37398	31402	68389	38904	96182	126549	59547	21924	14864	40623	23171	56691	50084	55903	29366	15100	5433	111353
pentitol	110	155	141	173	128	109	185	44	88	71	117	47	41	114	134	121	127	80	235	77	155	152	199	92	86	75	103	127	222	140
pentadecanoic acid	57093	35696	46142	46117	43642	35278	14018	43037	34543	32820	33754	30028	55310	36972	52732	75884	58516	63569	33475	45435	42831	30587	75203	72702	48942	74338	28170	36849	41085	84507
parabanic acid	9735	5312	11938	15169	13849	9167	8966	6263	8674	9008	7605	7852	9464	4392	4094	9288	7007	4461	15091	8588	13742	7991	15261	1558	8913	8662	8444	5916	7733	10369
pantothenic acid	444	408	579	687	695	592	344	384	352	208	281	442	1096	415	738	829	742	397	665	609	596	687	701	873	396	1207	411	506	303	1114
panose	895	875	1225	1074	542	142	527	3148	1489	423	2389	307	713	278	328	699	1565	385	3064	156	2432	4943	1091	829	493	2623	1340	388	1400	702
palmitoleic acid	982	2856	1435	3495	4529	1943	2116	2971	3931	3664	2428	4753	4422	18870	1757	1502	3298	3286	2618	1462	1794	2527	1398	1205	6353	1341	1463	1656	3005	2432
palmitic acid	361059	299204	317409	375167	452797	394177	318712	517816	458908	608238	407817	490359	413848	458748	408877	374306	479610	523442	369695	367416	416722	420345	481788	469392	452412	341891	340891	264491	497320	401049
p-tolyl glucuronide	735	435	648	508	714	515	1099	907	616	956	614	912	1156	813	907	577	950	1221	674	347	735	873	943	1901	1072	607	617	488	1708	542
p-hydroxylphenyllactic acid	299	1997	374	414	297	669	3567	323	167	304	270	279	323	253	290	253	436	168	599	382	546	284	384	390	294	605	832	206	816	511
p-cresol	2427	1502	2530	3391	2791	2013	2073	1799	1712	2291	1901	1413	2143	1711	2350	2454	2487	1379	2381	2030	2710	1851	3916	1833	1872	2300	2360	2235	2287	2498
oxoproline	424575	445422	619365	392955	282520	264399	397218	217987	554159	235822	438816	282832	198659	308139	151431	238385	177697	113972	355645	332753	604871	167145	236161	180553	351105	273959	342528	216872	302290	209832
oxalic acid	2845	2831	1504	3360	7650	4120	3650	3866	5136	3881	4354	5309	1831	1342	1754	7493	2659	1417	7109	1361	528	5736	6396	1501	3286	2983	4272	4772	6726	3613
orotic acid	575	467	401	788	544	205	1000	726	1112	769	1176	406	1738	212	384	318	499	540	791	943	584	625	636	639	878	671	30971	600	50730	1066
ornithine	39514	61450	100603	23071	10580	16348	73181	24490	120419	21433	96940	27017	11675	22521	9502	7239	7189	7448	36910	51520	54128	8143	9917	9172	21507	15824	38514	17272	57111	19484
oleic acid	130992	14196	84807	90327	321168	138864	150300	329089	290263	144150	229286	368704	198915	170552	124233	90629	183075	269190	83450	11998	121598	98511	42287	180128	466612	45011	353910	34249	271000	22504
oleamide	1461	1275	1357	1500	1645	1784	2328	2402	1391	2100	2121	2112	2203	1896	1913	1033	2075	2338	1774	1817	3956	2309	1491	2278	1666	1410	1076	1256	3839	1150
octadecanol	4736	867	4763	6587	4309	3274	4130	3192	3410	3118	3094	3905	2944	3105	4187	5117	3805	3079	4349	4255	3478	1623	6657	2958	2677	5397	2860	3596	5502	4485
O-phosphoserine	173	74	201	458	169	250	84	202	93	97	196	163	53	111	170	177	159	56	146	130	163	117	162	73	107	94	128	127	272	141
norvaline	3799	21816	2596	3310	6077	2275	18891	3539	1896	2818	3276	1575	2223	1846	1794	3496	2433	1334	6077	4300	2800	3124	2907	2019	5433	3251	5910	92739	5766	12733
nicotinic acid	3009	50887	60414	71775	51743	60304	70786	38575	49530	19753	29999	50442	64868	54787	68862	62083	55679	43716	43892	73398	73508	66641	99322	57002	71200	75331	33603	24505	48293	46241
nicotinamide	5418	1476	3878	7712	7569	1151	1501	1893	3216	4847	5002	1006	1364	584	638	1000	1703	382	4403	1210	1190	1486	2929	525	796	899	2442	3511	3093	448
N-acetylputrescine	2225	9538	4959	2690	1519	1192	3567	3378	12410	1544	3966	2525	1784	2751	886	723	583	507	2344	2847	2987	692	1674	1054	2419	2014	3928	3019	7484	2422
N-acetylornithine	812	2635	2351	1883	812	1022	6663	3004	10658	1809	4723	4287	1372	2960	947	261	323	554	2013	2791	4376	649	816	665	1197	1473	1204	1395	1961	1043
N-acetylmannosamine	10000	190	1399	2619	256	159	14116	925	818	663	148	165	194	148	256	247	203	97	8628	3623	3211	254	331	181	228	3058	8570	140	1797	2370
N-acetylglycine	661	476	979	1225	801	908	665	521	631	542	613	550	481	543	495	742	740	363	823	716	919	674	986	437	655	684	696	863	933	981
N-acetylglutamate	2743	8618	10082	4267	260	2531	7081	2778	12722	608	10287	3792	1020	5091	1981	1063	328	658	1660	480	11003	1468	572	698	3149	1812	3669	1054	4720	1037
N-acetylaspartic acid	10077	3345	11491	6081	6890	6914	12961	5105	13766	4628	7751	6619	2982	6159	6009	6244	5610	8679	5082	4509	6646	7448	9789	8626	5975	5104	5815	4742	8228	8941
N-acetyl-D-tryptophan	146	192	280	248	645	140	431	634	412	125	175	123	197	225	805	754	161	681	207	211	234	189	287	748	168	535	495	301	274	369
N-acetyl-D-galactosamine	1680	315	948	3412	902	1297	2379	144	799	1296	836	677	2001	902	3958	2364	2320	2901	2439	1005	2057	1936	1642	1816	1151	3907	2300	1151	1215	4945
myristic acid	11472	28681	14891	22382	16016	11664	10859	13269	14320	13161	11281	13212	14033	25592	13750	15983	18468	11318	13533	13976	15237	10335	24454	12964	17381	16535	12230	25108	18076	21706
myo-inositol	41916	3048	5697	10875	4476	3859	60277	3728	2901	3371	3530	7650	13605	2063	6179	15913	4603	9059	35962	16112	12495	4459	4143	4372	20352	12577	37408	3886	8030	1640
mucic acid	117	80	123	108	142	84	49	99	60	60	169	106	78	78	95	81	152	77	103	99	167	129	182	58	84	115	87	99	118	268
monomyristin	1073	597	797	1269	1275	797	508	1017	1289	996	620	1319	1556	2590	702	813	1498	886	1026	970	1319	815	1347	841	1343	836	1167	969	882	1340
methylmalonic acid	70556	29272	82569	66574	80814	58925	70492	33316	6552	41944	29496	1908	49160	18433	22115	64386	68042	22332	74419	32566	58799	44413	4297	23564	63717	7642	40431	168738	45613	73164
methylmaleic acid	122	98	317	152	191	161	107	79	141	126	123	199	98	163	113	183	185	81	151	107	149	145	285	130	119	303	127	210	154	303
methionine sulfoxide	10094	11674	11131	20006	10143	7444	14341	5468	5822	6378	6164	7962	5383	5473	7185	11854	8345	7281	15763	4261	7232	5704	9086	6173	7923	8422	14690	9651	6909	18617
methionine	8604	8977	6019	6071	2537	9875	3378	7743	7231	2017	3157	2547	7068	2879	2619	1906	3125	1426	9224	4569	14277	7431	4612	4855	3507	6862	4750	3873	4433	2305
methanolphosphate	1029	983	323	1072	1761	2214	1292	51	1413	416	398	556	1231	1094	1473	841	1045	248	844	528	1675	972	1978	734	1367	859	1005	1194	759	618
melibiose	118	112	163	152	290	101	102	900	78	73	153	138	70	78	385	174	166	92	232	285	173	186	180	225	117	786	127	112	185	207
melezitose	166	142	156	181	352	143	102	89	86	128	244	112	64	169	89	219	159	70	235	122	313	751	152	89	112	194	171	240	196	212
mannose	5807	9953	4718	10390	1139	4120	6126	19005	6012	5346	34776	7289	3962	5685	15573	8465	11460	10780	7914	3760	5767	2529	8207	9143	12245	29290	8472	86596	77221	32500
maltotriose	242	1219	1479	1155	992	255	218	11444	2342	249	4214	229	1519	515	523	1004	2794	90	955	243	530	405	368	2616	184	8971	2047	828	1127	340
maltose	13121	27903	10971	14928	32072	14328	11905	44984	43954	49326	7130	41338	29226	13033	13497	23137	23557	23413	202350	18407	66576	188756	29066	33414	19714	45863	58150	5776	15244	20146
maltitol	258	207	154	724	277	289	214	257	174	313	319	228	149	288	211	259	376	112	462	113	297	225	277	211	232	223	223	224	172	179
malonic acid	778	465	1141	1313	885	722	94	609	485	659	733	605	580	837	750	702	883	361	867	743	960	857	1091	578	628	709	830	1074	1207	898
malic acid	33054	49371	85641	61190	9333	53103	34273	24377	45563	20699	22668	44240	7065	29726	19927	11374	8239	9142	37576	19591	109468	10216	10065	13869	30278	16774	82352	7252	47041	10510
maleimide	12842	18007	15399	22472	15243	14186	11307	14780	12891	9129	12520	10920	12268	9792	13078	10586	10625	5141	13912	11057	22494	12621	16455	9675	9283	13150	12251	14949	14591	12069
lyxose	2770	3798	2173	11898	3393	6875	4682	27219	9313	8569	3379	8889	12252	9245	23011	11608	28967	38966	19467	8176	6143	12349	6566	16512	15407	20116	9633	1727	1950	33544
lyxitol	1020	2031	1057	1856	1222	1135	2467	1411	1831	1037	920	1478	1110	969	1327	1262	1272	1143	2750	933	1482	1544	1169	1002	1533	2061	1064	957	1752	1792
lysine	84803	89478	107646	25738	37631	63566	80844	51949	106870	21201	93185	37676	34030	40219	29235	28472	15238	16145	120002	72029	69862	5402	36606	3300	69781	43387	90909	5256	88824	49735
linolenic acid	26071	119014	17112	31380	73053	27495	39726	23913	24370	36541	18753	304936	14574	8168	33830	18605	57294	13961	41399	80302	25009	19626	3565	7940	45941	29678	260887	32311	9464	133238
linoleic acid	44703	117669	44340	70548	181145	143881	89913	225870	250868	333851	158510	303930	150573	82795	93081	38652	129152	182013	132734	80416	98715	124385	79464	117923	280298	92846	253050	26358	140385	134572
lignoceric acid	10201	3841	7268	11484	7025	8439	9398	5648	4885	11896	8523	7316	6233	7331	12786	8514	6815	8144	12754	9086	8247	8695	10625	9768	6185	6989	6133	7272	11464	4996
levoinositol	256	410	157	605	266	315	507	829	131	372	495	151	719	244	585	748	649	565	439	140	294	344	398	382	518	1084	694	128	204	2005
leucine	75026	93950	62481	155114	38733	74069	132037	57062	46041	39119	29111	37522	57891	33907	30154	50113	37608	34879	102724	32690	94804	38970	38953	42169	60912	49126	70571	328250	80269	103895
lactobionic acid	135	157	574	1161	485	533	9	524	353	822	745	182	1055	645	1913	1338	1537	964	413	153	495	366	1123	1219	708	1248	845	469	772	2992
lactitol	298	298	372	1065	699	629	370	1567	472	549	456	550	977	788	3032	2211	1995	1829	911	404	604	975	1622	2502	1064	2754	765	249	199	5102
lactic acid	17072	36272	44826	106231	105837	18266	36995	41241	40590	6361	85595	33259	20540	44514	32340	149332	52625	6110	158306	34644	48171	38384	40950	40506	35789	59117	354067	65373	150208	44308
kynurenic acid	727	376	781	945	806	754	591	471	676	537	681	567	900	549	1968	777	714	366	841	572	738	1124	983	960	773	2171	606	397	415	764
isothreonic acid	2852	1465	3850	7415	3403	2036	11112	3394	2536	5006	3713	4560	3618	3164	6483	8670	4040	6929	2624	708	2535	2669	3597	2684	6120	4627	5710	2173	2089	11651
isopropylbenzene	3463	5686	4031	5355	4010	1502	27737	3035	3411	3103	3301	3113	2343	1420	1704	12066	4249	1361	11159	3225	13382	3976	5615	3085	8232	4148	4405	4758	2608	4362
isomaltose	430	410	923	1718	906	628	683	1099	401	486	650	1060	606	388	365	876	533	477	599	287	628	502	752	292	423	911	962	469	804	4231
isolinoleic acid	1138	654	1116	2318	849	1488	1110	1295	941	255	727	1160	1006	821	825	967	923	655	1424	573	1407	361	555	737	864	770	1203	534	819	409
isoleucine	63914	31610	38538	66333	27328	41927	54173	33832	25647	26673	20471	23924	29008	16572	18758	35362	24367	21481	65512	19946	44962	22462	29436	23067	37947	28815	35939	79235	45587	54386
isocitric acid	163	223	299	366	172	131	185	199	231	104	454	166	121	176	143	172	154	67	243	228	321	219	157	145	178	207	290	243	360	180
inositol-4-monophosphate	4553	1923	5138	6167	6568	6592	4177	2174	2021	3537	2184	5653	3129	3555	9913	7308	8350	9571	4865	5662	4974	2389	10242	917	4614	1830	2439	3151	4162	4945
inosine	2596	407	1007	4311	10427	2642	450	929	599	916	170	234	7401	537	441	2815	1252	293	3243	987	670	3953	3142	2594	374	4094	436	1725	1046	1539
indole-3-propionic acid	12632	13955	12859	9780	3867	5318	34693	14525	15089	14876	8656	21185	3134	6020	3675	2793	3442	3369	10948	9581	15762	2978	4175	10568	17860	5572	17113	5253	5339	6682
indole-3-acetate	6411	193135	2978	15745	66633	3517	9454	2848	2611	2825	15806	51524	6773	3242	4578	5028	7237	2123	21135	3434	11891	42081	4238	2241	172976	3026	37569	104048	19432	26015
ile-ile	270	229	246	549	290	249	335	266	158	160	370	205	309	197	345	321	256	224	297	188	539	288	403	174	254	343	267	187	193	369
hydroquinone	943	601	1000	1423	1104	888	1019	752	837	842	726	757	678	949	872	1072	958	446	1242	680	1211	965	1224	673	781	824	663	828	1070	1068
hydrocinnamic acid	396667	180692	416994	512976	131510	461427	277867	298805	448980	305468	292599	180281	106291	311651	435691	105788	346266	44340	475964	413456	519948	162130	448482	266146	241864	379538	269708	331430	294816	368857
homoserine	1598	889	1199	2459	1246	957	2787	1343	1282	1422	2073	882	705	1044	907	1056	1291	799	3178	1215	1581	1859	1239	783	1313	865	1259	1169	1288	1660
homocystine	487	727	628	747	600	454	574	514	288	312	597	330	431	553	531	583	374	260	893	480	668	795	634	354	625	540	546	594	868	473
histidine	6820	9043	7988	6416	3371	4808	6156	4045	7782	2748	8303	2661	3643	3064	2409	1958	1379	1459	9274	5041	4863	3659	2592	2084	5668	3729	7061	4938	6553	3561
hippuric acid	204	115	222	366	436	174	737	378	177	105	10028	174	209	209	211	330	485	114	330	187	218	276	271	164	265	240	100	210	271	511
guanosine	388	534	381	1421	1601	1033	218	386	473	284	258	376	1425	217	846	986	662	113	804	450	537	1517	1091	1001	496	508	477	240	349	1638
guanine	2767	6403	2489	3117	559	3993	6033	4883	7973	1864	3107	7266	4715	2030	432	3446	4354	1570	3384	2542	6388	5107	4145	2784	5078	10849	5547	2681	4475	9343
glycyl-proline	5130	15156	5801	14399	4561	3515	3800	3486	3216	1940	1658	3750	5558	1965	1839	4283	1713	1599	3272	1618	3784	3647	4934	2252	4861	7506	9642	4711	3098	14368
glycyl tyrosine	395	354	261	485	342	435	320	166	318	111	337	423	429	299	356	511	372	288	313	301	327	302	241	198	305	377	451	316	355	262
glycolic acid	7400	63470	9841	15797	52713	7274	45484	9493	5692	8832	7102	13962	6386	5946	9219	27467	14156	5797	12980	7941	11053	9436	13055	7477	13793	10137	26699	9602	27372	20483
glycine	40790	30398	49814	69185	25552	30005	56683	29075	45641	22846	33554	28330	24321	20227	20843	41701	19533	12215	35574	25244	41147	31375	33525	20480	33170	64527	43046	28987	92840	40195
glycerol-alpha-phosphate	11674	1311	17307	16919	6409	10409	7562	10054	8351	7665	9131	6239	6782	9053	8680	8868	6234	5856	20196	14683	21418	7452	11635	9440	4951	11134	5964	2718	8257	11736
glycerol-3-galactoside	1605	1939	2090	4003	1372	7921	2640	6535	1437	3653	1605	2850	3548	1953	5419	6329	4048	8200	3113	1616	4852	998	2809	5167	2059	12632	9245	1000	1782	11449
glycerol	493255	799685	474403	769851	523968	907006	467578	880713	983730	719858	615994	736721	889766	522558	714836	610261	892826	459636	682586	566582	922273	769637	919025	701226	479314	862162	577304	426940	504599	492471
glyceric acid	5581	14735	7550	14478	10443	5353	15165	15838	21264	8914	6629	18566	11717	6836	11454	17999	9620	11233	11602	7177	9236	12310	17659	11518	14498	15604	11990	5561	7268	18152
glutaric acid	1594	2898	3308	12681	10771	3145	6277	1707	16484	533	2905	6164	6159	13910	1666	7496	10575	938	8441	1101	4516	4252	3995	3453	4471	4009	4657	4027	2991	5234
glutamine	84581	59102	93345	138843	102115	81433	71855	55558	61229	67844	70366	61164	60414	60189	59876	92095	80615	35193	95179	64146	100579	72285	118544	55079	64023	80544	71690	86941	104917	90156
glutamic acid	378107	609929	487339	284068	166657	213046	338037	181766	555432	163106	99306	232189	138539	249072	113218	118785	69696	68706	262860	280956	534206	126789	108015	157367	230044	189737	353454	490478	461313	102236
glucose-6-phosphate	26464	3340	10713	58785	9234	14535	2759	41363	7481	12126	16959	9849	1596	17539	36040	12739	34344	19515	14540	10561	38235	11705	858	14225	4980	15774	27365	4388	13254	12377
glucose-1-phosphate	21331	1419	9213	17493	2403	8445	4460	9315	5053	9023	8911	3073	3519	5049	11978	11613	11600	14835	13247	12013	26173	5337	4214	6814	3120	8126	6955	3630	13889	10120
glucose	7662	7879	3046	17566	10459	7948	15137	16797	3395	6743	14377	2201	8773	8181	28619	21348	6026	7668	23704	6550	5589	9105	16271	7197	20836	76221	5831	3761	3995	64570
gluconic acid lactone	2460	2429	353	531	2586	277	277	674	568	477	365	545	466	399	377	545	344	473	596	221	548	544	467	224	387	687	534	220	594	709
gluconic acid	297	1194	897	323	221	441	523	2777	2002	611	409	1976	580	1783	688	702	341	476	2392	469	755	317	632	537	565	1128	2557	407	550	653
glucoheptulose	495	545	466	1837	655	1248	754	504	923	307	400	717	539	530	1097	502	400	365	1307	888	1246	304	408	598	565	666	880	883	485	947
galactose-6-phosphate	536	167	593	1829	371	1124	259	585	483	121	439	127	137	304	1122	567	416	327	935	742	1045	306	126	161	525	284	652	216	263	520
galactonic acid	457	281	931	610	462	375	333	2584	1822	326	390	176	674	1568	744	440	613	337	1963	229	814	483	541	402	559	1938	472	434	633	1252
galactitol	459	299	306	1150	649	297	1081	754	556	530	944	348	760	183	381	464	577	291	718	351	496	596	577	426	901	1115	751	455	847	1776
galactinol	3392	995	3716	4386	2533	2290	2057	2748	1732	1816	2550	2681	3051	2473	1625	3814	2412	1956	4287	2572	2754	2412	2509	2741	3140	3129	1819	2888	3417	3161
fumaric acid	17050	21203	44975	29362	10542	35369	14169	2773	17204	10890	1112	17005	6610	10375	10097	11507	8296	4843	883	3339	45841	1202	12708	8427	592	9911	30350	6080	23012	7142
fucose	6818	18436	9138	35269	8904	19421	9834	8655	10416	5741	10551	16646	34663	16183	8625	20437	7039	22424	20436	3295	14621	32784	16316	10092	23900	14461	15048	4029	12479	24981
fructose-6-phosphate	5792	1112	3994	15731	2923	6180	1620	10933	3847	4639	4173	2602	690	4421	9462	5519	8120	8267	6923	4261	8840	3412	976	3635	1724	1213	6189	728	2457	6810
fructose	1429	5376	1137	3797	2173	1050	2211	7254	4317	2308	197653	1974	3753	1204	2752	4779	7088	3182	4450	871	2103	5764	6811	4692	4435	7937	1504	1156	1190	8082
ferulic acid	620	279	1272	1925	900	1255	503	2144	970	1350	522	1079	1357	270	2867	816	2990	2280	602	531	886	1326	852	1416	1101	931	1536	375	503	2207
ethanolamine	16109	18606	18245	33263	21655	20538	23865	15399	22131	12809	15620	14118	22367	14961	25303	20899	19107	10017	25085	16120	20099	21043	24905	14536	15505	23764	19776	15953	15655	42506
erythrose	268	325	263	435	342	152	1064	307	236	199	326	252	239	175	263	392	250	182	463	155	364	2544	538	163	349	222	270	285	2652	279
erythronic acid lactone	280	137	168	291	256	143	547	103	111	146	150	124	165	139	117	238	181	143	288	158	228	167	354	170	222	200	246	273	311	298
erythritol	1911	681	684	1352	878	641	748	2240	733	2663	913	810	498	447	505	685	521	302	2240	582	803	627	1241	479	712	670	966	840	5785	929
enterolactone	964	724	915	1565	554	782	1221	908	813	690	1997	979	1223	1749	1748	1209	1428	715	1499	4906	1620	1544	2786	2413	1238	2069	652	1276	529	808
dodecanol	3758	2926	6201	7869	4864	4073	3254	2338	5890	3777	3907	3331	3391	2230	3758	5421	5266	2044	4882	3587	5942	3850	5324	1840	3227	4193	3758	4657	5894	5001
dihydroxymalonic acid	649	127	753	156	614	81	712	387	44	521	95	519	688	312	65	105	652	389	1013	90	887	596	88	403	568	73	383	268	127	442
dihydroxyacetone	11726	11043	14493	23684	16516	11242	9215	8275	10105	9414	12661	9404	11504	10499	10461	13566	13208	4667	16145	10176	19297	14340	25947	6674	12695	13554	10931	16154	17254	13312
dihydro-3-coumaric acid	14256	299852	5419	181227	122508	69938	90737	22775	13582	20844	214453	227373	695550	290207	24651	404967	14532	381803	55048	4843	19995	621884	31024	16721	393561	36368	56954	58919	37942	34276
digalacturonic acid	176	176	288	258	346	412	240	238	213	437	433	163	444	157	241	227	280	176	368	130	444	199	501	189	297	238	684	268	605	284
deoxycholic acid	679	363	921	1485	4971	5758	1131	5690	4220	1210	6457	169	2925	11544	1283	1700	14262	3824	371	4637	1111	685	995	1982	17401	3242	1468	3172	8387	7534
dehydroascorbic acid	6024	4853	8837	11426	8278	6854	5347	5568	5442	5309	23826	5436	5154	6372	6382	10411	6641	3576	6936	4912	9889	6202	11828	4868	5997	2610	5067	7927	8131	9261
D-erythro-sphingosine	1587	4809	644	984	3479	568	6443	2350	1386	1449	2433	1693	4484	858	1001	1728	2666	3192	1086	674	700	1720	1244	1140	3903	1224	1036	1041	942	3792
cytosin	1458	4792	2400	2455	712	1473	8959	1831	5852	1395	4447	4974	1218	3295	6484	708	4092	7470	3877	3822	5126	1646	2750	2452	4032	4514	3977	255	1768	9177
cytidine-5-monophosphate	2668	765	1462	1683	698	800	1038	780	85	1945	999	756	648	1190	453	1145	674	221	2111	358	895	670	548	341	410	861	1037	1040	874	1207
cytidine	445	838	397	1080	502	567	342	491	85	330	324	474	669	243	680	748	560	226	951	473	785	276	933	1164	436	213	430	337	268	1300
cystine	1852	785	1091	3452	1815	1859	1655	2745	1340	1727	1234	1241	1156	1264	1925	2464	2198	2352	1930	1129	2352	1621	892	1125	1175	1018	1972	778	978	2389
cysteine	1208	2349	2069	2363	1201	1194	1158	643	518	1244	1009	1009	816	1261	1780	2107	1519	2597	1060	917	1298	901	1007	913	2248	1065	1961	1274	793	4522
cystathionine	3799	4789	2895	8101	6588	5380	3375	3992	869	13866	6408	971	3261	6563	6257	1387	4963	7415	5296	3012	3926	4134	2767	733	11108	3161	1099	761	5334	1782
cyanoalanine	357	342	566	895	428	353	586	314	1648	233	281	243	179	727	227	518	591	253	2551	157	444	328	764	213	300	2307	338	764	276	614
creatine	2523	2095	1149	2465	795	1577	3869	1436	504	1229	1443	794	1116	1519	1335	1088	1073	784	3502	1792	2226	2185	1379	1191	1948	2446	4570	2514	6952	1625
conduritol-beta-expoxide	2419	180	531	216	279	421	2868	158	62	177	126	274	599	100	156	1225	102	450	1820	302	785	106	519	122	738	203	1983	200	628	255
citrulline	5934	5894	5501	7488	3706	4965	4014	3905	5370	2242	4279	3525	3982	3249	2907	3265	3423	2323	5909	4173	5560	3995	4841	3675	4709	4379	4632	4889	4467	5352
citric acid	3584	3587	2293	1664	167	1662	1299	1342	1266	694	7923	2006	2078	86	505	636	133	43	2498	1370	2276	66	209	3918	2133	885	123	1601	1614	487
citramalic acid	528	701	668	2461	555	680	743	316	422	354	606	263	260	356	620	873	814	306	1587	546	528	388	799	479	512	94	456	534	550	483
cis-gondoic acid	1998	1916	1393	2234	4986	2641	3341	3307	3092	4047	3140	3963	3482	2768	3039	1197	3943	670	2432	1630	1963	3112	2344	296	371	2195	2459	1274	4859	2324
cholesterol	1410	695	1221	893	727	1309	888	605	518	494	790	975	725	2067	1295	702	1107	495	1225	1049	1219	3281	1469	171	592	566	862	757	1283	1158
chenodeoxycholic acid	69161	14361	6370	66293	293474	53557	710	56510	63251	45934	76699	87923	94688	235031	87611	36660	114286	90581	18820	42041	6995	109409	104288	25264	138238	41700	33963	72420	101117	100160
cerotinic acid	1343	366	1780	707	669	1349	1346	594	1119	341	1186	698	708	734	2153	1552	1934	244	992	1505	1035	1601	1322	1297	546	1532	1202	1437	1594	1733
cellobiose	4874	915	6779	14177	21713	1270	10000	54244	1415	27333	1600	17884	9409	609	1473	6473	27920	27325	5901	289	9489	15274	8615	878	6389	2811	1859	1026	3646	7160
capric acid	11192	10036	20724	30852	20013	14903	10933	9189	13560	10526	12618	10368	7488	10463	13704	17068	12935	5431	14989	13479	16798	12164	31847	10634	16145	14372	13160	20147	18240	16756
butyrolactam	4510	3918	5060	7698	5755	4245	4839	2967	3498	3235	4508	3184	3591	2610	3441	3046	3764	2046	5715	3192	4396	4770	4209	2138	3953	4772	3966	11150	6849	3766
butylamine	3151	2361	4071	5775	3710	3050	2863	2625	2490	2475	2701	3026	2217	2509	3376	4484	3798	1461	3454	2899	4925	3477	5089	2679	2862	2141	3713	4639	4755	3675
beta-glycerolphosphate	1008	382	930	936	592	593	693	607	164	466	661	485	637	833	645	261	680	385	1277	811	1426	608	740	129	825	135	574	145	941	664
beta-glutamic acid	3978	1419	4185	1683	1870	3524	3861	995	1907	2253	4471	999	2754	3846	2304	2398	1137	1290	3235	3038	7643	2502	2271	3495	4425	13408	4309	4183	4366	2370
beta-gentiobiose	468	454	781	801	854	732	395	914	374	897	546	335	648	550	569	626	639	361	833	698	761	492	772	792	569	714	619	702	1111	735
beta-alanine	12568	5578	19053	21962	13533	13113	13780	6691	13136	6331	12879	13451	7203	1923	3421	6099	4410	3436	10180	4735	9696	5703	6627	1543	10574	9043	11463	12281	14729	13538
beta sitosterol	3507	24157	37607	44641	51664	38187	48571	34591	52232	14954	37969	27811	22697	21545	90861	11829	47126	17873	48633	3016	55960	42581	47956	24362	34862	38595	12432	25518	48554	62493
benzoic acid	53549	45937	62509	96635	64570	54382	71808	32477	47619	38570	58668	37136	38933	45150	45709	59704	46572	19811	67520	44945	81772	70699	107942	29167	67453	65543	56366	73617	86625	63027
behenic acid	30509	10279	22844	29219	23533	24676	28041	19532	16461	28709	23268	29364	21029	24493	31052	27032	25879	26825	30897	25598	21684	25855	31154	29198	16897	20738	15503	17959	26612	21671
aspartic acid	344056	845714	423415	257695	147655	181593	546219	209189	701565	214734	553060	211477	80545	131846	25552	83841	34109	14143	210697	260617	470078	105380	88756	50008	258170	93246	285578	149744	279742	66110
asparagine	202415	11354	18307	10274	4355	6782	5740	7271	21755	108517	11036	5972	8010	10541	11149	55145	11338	8237	12095	9497	20327	8064	12710	7229	8955	7804	9151	7337	10119	11503
arachidonic acid	539	4448	2436	3857	4964	2392	589	2616	4033	1085	1038	5626	5358	41072	2848	2498	2477	1944	2883	1805	2934	1926	2720	2059	8824	2107	4164	4140	2227	5479
arachidic acid	65313	16380	42369	52179	46714	64167	49511	57249	44526	85363	50691	63413	48486	59038	75360	61252	60674	76927	56395	76026	42933	58431	67704	73308	39337	52595	42109	30226	74350	55420
arabitol	873	3901	1186	1949	1617	860	3146	2050	2082	1936	941	2332	1065	720	1620	2008	2252	1919	2630	1059	1050	1079	2376	1555	1857	1938	1405	1310	2347	3481
aminomalonate	1558	1202	732	2081	1344	1253	2067	1033	1499	787	991	918	540	693	709	1440	796	491	1611	1075	1575	1040	1668	607	1511	1391	1209	1179	1484	1238
alpha-ketoglutarate	6615	3244	10162	10332	9541	6278	5967	4585	5197	5804	129	5285	6003	128	4192	349	8560	90	8804	6134	9093	6194	12618	4237	6540	300	5933	6647	211	135
alpha-aminoadipic acid	596	671	730	882	576	467	763	323	679	201	506	455	575	372	257	390	277	173	1117	377	610	478	555	184	962	548	663	539	449	643
allantoic acid	1000	357	477	1989	526	556	1939	3396	416	1503	1749	631	2512	254	485	2566	672	332	1774	441	589	474	1477	1275	1747	3540	516	1087	461	6619
alanine-alanine	6500	14016	1917	3504	9522	1147	15261	4200	3611	2830	9618	1882	4648	2770	1031	1552	1399	656	6999	4534	1549	5353	2902	1107	5331	1125	4319	9633	3106	2269
alanine	180293	101758	147765	123022	126699	135585	516659	112698	103844	26617	119673	39466	108563	86511	61072	69570	98061	61914	183196	71686	180774	138512	99626	95843	67585	150466	198275	251642	220599	181522
adipic acid	14273	8099	18603	19746	10240	9954	9112	8857	10635	9962	2579	6520	10560	12948	8631	9783	8223	6117	12086	12305	14519	9799	17925	9661	8943	13081	9096	10762	14086	7279
adenosine-5-monophosphate	1272	2496	6626	8501	8711	5784	3607	598	1788	2753	4604	2038	466	4731	753	836	607	549	3791	1083	3163	1138	2209	833	1042	941	3698	1945	10372	643
adenosine	1905	910	275	1552	2237	649	740	684	1082	876	882	782	707	679	1024	796	1184	310	2964	327	925	1792	1681	626	1748	334	966	548	1126	1446
adenine	6313	15457	11240	4887	2919	2758	12073	7471	13775	6990	15941	7906	2506	11423	31832	2186	3932	5123	4624	11984	17917	8946	5518	2406	45248	2973	7251	4337	17716	3321
aconitic acid	231	276	208	293	195	154	113	152	88	129	170	127	83	154	142	306	177	95	185	125	374	132	300	91	165	194	305	174	352	109
acetophenone	3463	5686	3669	5736	4010	3719	24311	3114	3411	3103	3249	3817	2343	4201	3535	4213	4249	1978	3518	3225	4778	3976	5615	2932	3810	4148	4106	4414	6343	4433
7-methylguanine	210	752	195	1535	429	103	124	99	124	97	143	168	186	177	382	121	142	222	177	131	175	159	283	286	453	264	124	161	212	248
6-hydroxynicotinic acid	1306	685	1731	1612	1373	2019	1117	843	1059	918	930	1124	1183	746	796	1580	1429	676	1830	1242	2060	982	2093	816	934	1261	945	1171	954	1651
5'-deoxy-5'-methylthioadenosine	1775	817	1415	185	1217	140	1444	1077	88	1305	1867	662	833	973	770	427	424	529	2805	1313	1636	735	1740	600	1440	1093	1258	982	1648	640
5,6-dihydrouracil	782	550	835	1323	829	790	538	540	684	497	592	536	631	478	499	542	710	334	864	431	965	706	1153	494	586	659	697	682	568	739
5-hydroxy-3-indoleacetic acid	25224	30218	17111	55121	600	21509	21346	23392	10786	14596	26945	12706	20303	41546	41718	9095	11318	6906	11525	18965	25184	25449	10136	15788	17263	19800	21707	17263	20788	9117
5-aminovaleric acid	96667	1411631	49905	76904	1844526	70778	705538	140744	51671	131378	119588	149554	63144	34992	41791	86980	41253	33923	192478	61092	18994	78374	77252	58176	212989	166844	954510	1492736	502205	565996
4-pyridoxic acid	2066	923	1832	2979	1539	820	1741	1054	1046	1133	1051	1202	2302	1926	1151	1630	1621	376	2867	1356	2352	2276	3018	778	1450	1716	1593	1240	487	1291
4-methylcatechol	137	130	383	256	234	137	80	153	106	125	117	140	128	158	247	174	152	67	200	153	263	83	251	79	248	85	144	279	230	190
4-hydroxyphenylacetic acid	4080	1125	4205	6818	10052	15466	3268	3180	7101	3554	5648	2943	2600	2136	5103	3468	6815	2823	8315	2324	8787	2757	4268	3893	12077	4319	13872	33668	6236	7863
4-hydroxymandelic acid	237	252	352	470	518	225	787	362	263	325	804	465	242	267	299	262	509	185	574	357	440	421	405	140	503	324	444	247	238	627
4-hydroxyhippuric acid	713	204	556	316	150	641	269	163	250	387	156	495	661	151	132	344	701	105	212	186	399	173	204	738	242	105	169	201	294	399
4-hydroxybutyric acid	4593	2271	4952	5931	5685	3501	5416	2317	2175	2905	2738	2865	3426	2311	2982	5293	2112	1993	4579	3228	4035	3486	6953	2536	4005	4084	3812	3705	3953	4211
4-hydroxybenzoic acid	1471	1195	1877	2963	2949	1592	12563	6234	1867	5361	2435	951	1180	6623	1115	1812	1612	608	7356	899	1767	1511	19107	1042	1545	1541	1472	1207	2610	2278
4-aminobenzoicacid	522	430	145	441	502	524	469	390	481	415	532	316	474	334	358	524	543	160	632	530	210	700	872	284	612	513	363	447	418	310
3,6-anhydro-D-galactose	498	498	382	547	650	316	1087	540	229	445	173	189	554	323	112	443	232	285	1377	735	391	644	1216	166	755	262	281	613	354	872
3,4-dihydroxycinnamic acid	904	297	870	967	2111	526	733	675	761	839	711	498	898	678	769	589	1351	553	850	676	870	780	754	590	800	690	1014	627	899	751
3-phosphoglycerate	595	180	258	895	644	165	546	148	624	152	578	351	226	354	269	546	167	235	370	395	604	352	555	330	273	298	855	436	332	388
3-phenyllactic acid	356	1116	355	570	467	468	8502	620	643	632	364	916	231	474	203	506	718	200	927	215	434	332	531	197	268	1233	2437	193	2267	601
3-hydroxypropionic acid	4260	3681	5734	8000	5686	5241	15473	3760	3802	3817	4213	4703	4166	3602	5660	6603	4944	2805	10614	4194	5921	5689	7109	3899	4392	6050	8733	5356	12400	5708
3-hydroxyphenylacetic acid	9247	3004	1322	1203	560	884	7492	2461	940	2778	17237	3839	3749	5777	412	1270	746	1907	13089	11576	5606	11072	14602	12215	4663	11795	9130	2998	2459	1602
3-hydroxybutyric acid	11144	5979	2941	3734	6524	3132	9619	9021	7650	11510	9153	2790	11283	12395	15626	11579	11849	7725	5067	2587	6873	6085	17472	5026	3987	8323	10686	1732	12307	9412
3-hydroxybenzoic acid	2681	2049	2232	1642	4735	8417	1925	14582	9475	15018	22814	1056	16610	16282	5526	8969	1372	8793	861	1205	1821	9409	2192	1074	2682	1142	997	1715	2561	1118
3-hydroxyanthranilic acid	440	104	342	204	111	149	295	180	359	243	443	156	592	289	531	294	124	122	451	293	295	260	732	177	406	535	409	408	503	187
3-hydroxy-3-methylglutaric acid	157	118	221	281	275	189	181	235	168	189	122	168	188	231	110	163	222	120	298	143	245	117	290	171	156	270	166	118	504	327
3-aminoisobutyric acid	765	703	542	1244	2866	2019	1003	1556	4281	5031	924	1951	569	4486	530	614	708	255	927	479	2183	1400	9608	401	446	6994	5167	15060	1314	3665
3-(4-hydroxyphenyl)propionic acid	2113	1934	1556	6697	72755	4097	9316	6509	2258	6255	5180	4328	8946	4792	2651	3355	2103	1170	7663	1237	1946	8070	2710	1856	18862	4388	5603	4230	13236	5854
3-(3-hydroxyphenyl)propionic acid	14182	307291	5419	219674	103365	76756	92161	25960	17740	26424	221897	229214	701012	293953	25528	407636	16126	387141	55295	7867	20265	618008	31223	15590	398223	42982	58533	60332	45339	36741
2'-deoxyguanosine	379	531	301	1352	1639	991	177	726	1157	209	190	1097	1159	88	353	1050	596	99	280	367	481	1153	1120	752	425	1022	405	216	272	1536
2,8-dihydroxyquinoline	6790	427	6955	5549	2787	12167	6031	2922	3042	3709	954	1277	15466	6440	1731	1475	2107	412	4381	2858	2739	3868	2545	1373	4130	9078	4303	2416	26150	4848
2,6-diaminopimelic acid	454	9864	306	955	1392	284	669	179	284	303	763	2532	838	195	1223	417	547	532	633	283	639	2199	401	276	8791	1442	1964	5556	924	1390
2,5-dihydroxypyrazine	1319	1445	1844	2349	1747	1123	1186	762	1239	845	1454	1351	1133	922	1072	963	1007	574	1571	1057	1625	1114	1582	877	930	1130	1129	981	1203	1202
2,3-dihydroxybutanoic acid	113	93	139	200	151	106	190	83	70	75	110	6004	141	97	128	259	85	35	112	107	157	100	216	96	137	175	61	119	214	137
2-picolinic acid	449	344	277	5220	567	249	335	311	402	305	419	375	329	264	312	311	3007	143	637	390	482	445	1165	437	492	279	281	470	474	749
2-monopalmitin	3233	3274	3618	7178	6997	2871	3294	5587	3110	5985	2745	5871	4065	10848	2051	49292	3202	3203	3667	5009	6354	2895	5125	2450	4769	3632	4305	43440	727	6001
2-monoolein	22214	44318	17714	48827	60169	25710	28903	72386	102514	87229	26610	90334	25721	44177	25896	15081	35134	40185	61056	36276	37229	42376	32127	31703	46581	24867	67967	3320	21565	44001
2-methylglutaric acid	225	4687	588	641	7233	460	2874	180	225	158	283	226	458	255	381	506	288	167	358	294	365	365	728	250	1109	461	3756	6609	2879	454
2-ketoisocaproic acid	16972	4732	19270	17308	6449	16106	13200	4078	3866	12930	13090	13541	4440	4183	3480	4051	5231	7447	6847	8381	7012	6482	25326	4445	4646	4433	4763	6260	5829	4668
2-hydroxyvaleric acid	5278	5486	34307	10945	7465	6403	18899	3964	4223	20661	6337	20512	4274	5321	22885	7994	6966	2822	5695	5391	33046	6188	10182	4559	5020	6673	5729	31963	8896	7382
2-hydroxyglutaric acid	8610	51983	26122	10386	2182	8802	11762	5468	16103	5267	5344	9365	1045	10250	2773	25048	21495	864	5690	7057	32233	1106	1526	1583	10609	2923	8272	198	10338	1410
2-hydroxybutanoic acid	2822	3942	1818	13477	6523	5468	49679	1982	1740	6423	1715	1358	2337	1237	1379	2410	1995	643	5985	2078	2343	8261	3840	26500	3017	4909	69702	3669	24431	2341
2-deoxytetronic acid	7420	3777	8168	10752	3197	8334	19417	6342	8373	7013	5905	3744	517	6603	8174	3295	7001	1267	9946	8049	9921	3993	8551	5601	5260	7047	6020	6917	6400	1729
2-deoxypentitol	131	320	183	703	458	63	222	88	126	119	163	183	164	83	104	321	145	106	465	94	208	400	396	75	159	180	252	272	358	239
2-aminobutyric acid	20707	256175	9962	13172	48026	2144	156343	25760	7270	21949	20946	5715	8578	5169	4135	9721	10065	4821	16345	8927	14288	8319	9428	4822	43098	11745	42137	244270	38603	40654
1,5-anhydroglucitol	867	542	721	1841	489	772	999	520	483	397	518	538	643	403	612	752	400	473	1624	897	1222	534	919	492	902	1819	1191	716	1207	1338
1,2-cyclohexanedione	56913	31268	97950	40241	7388	18112	40814	51081	58699	30337	34898	50538	57019	42754	110632	63816	73869	74809	52176	80750	74983	62070	63583	61085	50276	71325	101151	15237	102494	70422
1-monostearin	21480	44783	1035	33854	88268	48012	330	139471	4297	2910	48209	177694	42313	50036	1278	14928	59112	86876	71706	7328	53158	74451	5025	53201	2526	2619	126561	10612	22136	59567
1-monopalmitin	5051	6544	4900	10454	19637	10888	8124	12625	20489	17219	7662	17773	9289	18815	6759	3970	10458	9497	10369	9044	14799	11572	11811	8140	21434	5694	10862	4246	9193	11451
1-monoolein	107107	260102	71251	20281	473974	273407	205273	372654	926423	1174929	275915	1020223	243707	269691	205425	82956	274511	485376	425821	229953	263791	421588	248186	279980	389887	150876	557475	57669	115612	321070
1-methylinosine	106	98	112	183	128	149	134	142	145	113	103	159	109	132	137	208	232	83	148	142	187	129	312	139	91	95	139	319	258	258
1-methyladenosine	123	118	183	271	105	181	214	130	145	98	133	103	172	81	98	208	162	88	229	101	336	87	191	160	172	155	115	78	144	144
400786	1306	691	975	1515	931	752	766	642	583	408	964	480	833	579	417	929	748	505	1259	1045	809	837	971	612	832	1032	843	673	733	814
400785	2605	1051	2458	4812	2125	2138	1343	933	1612	1694	2245	1971	1911	2731	2779	1958	3074	1355	3079	1833	2625	2629	2796	2609	2840	223	1953	2294	2530	3292
400781	2034	397	1440	1762	1339	998	883	337	431	771	1033	1234	2018	1958	807	462	1376	1112	2866	619	253	1628	1351	2165	1575	1401	790	1847	1671	1575
400775	12582	2653	12248	10147	2350	1004	5866	4623	2544	2132	5966	6905	8217	11505	6567	10751	11281	7123	17775	8373	11569	9945	5833	13269	8482	7162	246	9627	7827	9222
400774	9414	3572	9133	12970	6173	7169	996	6115	5264	4849	6933	4494	11473	13203	11566	2830	9573	6124	11596	11729	9662	11444	13806	11436	8793	11792	5097	6468	7557	8526
400557	132	76	134	131	127	137	211	88	103	69	107	86	114	120	119	122	123	65	144	98	132	106	175	115	123	138	109	138	208	163
400552	749	193	236	1088	121	139	393	477	388	524	110	103	109	152	608	866	152	95	193	446	186	803	228	78	622	878	695	55	633	405
400525	13511	13685	18839	25723	17842	12825	12313	10643	12927	9482	11900	11479	15088	9562	10739	17598	15597	6630	26729	11700	17211	16886	23073	8916	18299	17632	14951	14783	17689	17603
400444	5385	5305	8086	6847	10423	5561	5199	3613	4210	3024	4178	3970	3735	5095	5589	11231	6655	187	6497	6879	7368	7466	15318	5604	3512	3634	3401	3512	9847	10716
400123	9558	4736	11381	17380	11637	11183	7991	5673	7204	8837	8711	7543	7917	7930	8944	14385	11147	4923	8140	9613	13043	10582	16537	8445	7765	11121	8671	10612	15968	11282
399769	26942	19072	37330	56197	35562	30356	23999	22199	20723	25082	27088	23562	24184	23986	25128	40328	33056	13852	31722	26426	37448	30996	48968	22382	28141	35245	26425	33996	44079	32321
398801	2991	24251	11909	52549	9664	21747	10764	14985	7924	10108	26967	12978	6643	31717	29052	14862	13365	4435	9869	11393	25875	21355	12549	19100	9718	10973	24197	28208	52038	12909
398784	6564	5212	8313	12514	8026	6874	5526	247	5179	348	5390	5332	5187	5266	5057	7831	7265	3275	7711	5847	8160	6865	10116	4714	6576	7106	6314	8489	9140	8669
395982	1370	1602	1933	2715	2466	1869	1543	1885	1571	1198	1657	1166	1810	1349	2538	86215	2604	1700	2360	1508	2470	1933	2980	1667	2066	2811	1609	1903	2024	3135
395933	618	333	789	1463	1119	792	508	523	4843	601	661	643	555	514	702	1225	476	478	673	910	788	687	1538	510	422	8566	688	962	1262	1343
390397	15470	48745	6908	42255	33284	15765	16999	10346	15171	8162	7911	21605	5040	3469	2240	8493	9476	1832	4544	3499	40763	17227	3710	1636	14271	3564	19887	4423	4637	7254
390198	1342	576	814	1298	826	788	965	662	529	583	784	341	350	560	372	471	405	182	737	460	473	365	777	390	410	232	518	916	715	231
390137	9170	9214	17137	8930	8480	6688	22512	4794	12640	5868	8408	8325	4382	3015	1826	4913	2405	1381	8808	6495	9823	5094	7507	2257	9872	5898	31066	4046	6042	4488
390121	4881	2780	6939	8957	24524	4572	2958	5344	3648	3172	3432	3947	172099	18455	4867	6610	5423	2145	4990	3786	7145	6632	415838	3268	4134	307723	5115	4771	5828	4825
384986	13841	8506	16552	23196	16635	12844	12864	12789	10862	12291	13644	10710	8990	11524	14747	23374	14920	5707	17721	14530	18495	12505	29444	9907	14764	21152	24644	15724	25844	17098
384919	61135	22371	38693	53280	52347	32300	85063	77954	41077	85917	51522	68742	71131	55393	80383	38356	93197	90227	66928	21959	57286	61573	30554	73360	48770	29088	31019	27516	124291	19708
384825	47227	23033	27555	37940	48012	21621	15359	10226	34355	14275	22332	17363	9100	34313	14766	23372	25911	11326	47919	17868	2428	12404	12431	10521	9924	14637	11959	21173	42772	19252
382623	15617	967145	27880	23512	15750	10460	23992	3628	6306	3306	110841	16620	30761	2301	3395	13836	2627	18474	76146	22701	8725	44405	216563	16741	26076	192528	11898	258136	8582	35290
382613	536	771	537	1694	992	673	636	294	758	241	441	464	610	348	593	742	584	405	1001	365	1079	688	1125	431	834	766	985	398	654	810
382600	3805	1610	2638	4637	3189	2864	2013	2113	1898	2545	1954	1851	3250	2554	2445	4265	3600	2306	3787	2507	3133	2138	5403	2134	2263	2360	1708	1906	2065	2212
382585	30084	10591	23687	32148	24359	26474	28584	19901	16973	27825	24178	29764	22095	23575	31894	27562	26703	27337	30891	24775	22927	26118	31969	27756	18646	21483	16093	18261	28228	23229
382280	1120	1727	1833	2929	1970	1511	3483	2052	2722	1074	1403	1325	1971	1840	3701	1955	2128	2297	1916	1641	1855	1782	2153	2357	2152	3621	1472	1812	1015	3515
381710	1994	2784	2152	945	568	739	2456	1253	2406	2617	1884	413	665	1823	412	274	161	281	1651	1574	2441	498	491	466	1739	856	1678	1369	2582	856
381605	41199	3673	38804	25249	21438	20236	23607	16250	8558	11273	17681	35237	41666	25973	10145	50006	30670	27990	51774	22196	13483	26023	15870	50033	37068	27151	7713	34843	44566	30902
381278	22223	8189	33406	19611	16374	19606	24255	18729	11649	11481	15910	13701	20036	20169	22286	13582	16377	12059	26884	21153	18811	17375	25250	16891	18676	34879	11650	17230	22042	15060
380191	663	512	154	666	305	482	704	737	418	591	233	341	740	166	112	200	319	109	1111	356	825	289	342	155	568	948	1665	452	430	402
379926	1387	6690	13447	6693	12620	10859	6237	9163	7497	8142	8089	7620	5692	8801	9403	13248	12016	5139	8249	10193	15350	7726	15563	8613	9606	11477	8726	11659	13983	14035
379374	344	563	280	949	207	440	434	301	428	211	11038	335	357	123	261	383	353	127	1062	281	615	213	233	235	475	567	733	223	504	550
379063	425	395	426	368	211	344	260	203	401	269	380	243	228	190	144	168	120	102	353	239	566	272	239	179	163	163	263	207	334	268
378126	91	291	706	181	200	559	132	411	441	91	159	122	102	495	158	788	608	281	70	479	904	681	209	92	280	646	64	626	777	48
377204	308	218	178	275	215	142	241	158	156	168	134	87	143	110	77	119	122	66	329	154	246	124	206	59	72	105	176	134	169	144
376647	107137	53434	141267	148273	135271	90129	83483	68015	84134	80216	76736	72677	103160	60768	62686	131793	130535	60498	151279	87710	119687	91224	190076	64039	108847	116485	76064	91376	100366	132720
376631	28589	17539	26942	44059	32372	32968	31774	27655	24190	23616	27081	24174	28450	28797	20560	30945	28639	17010	28043	23904	30502	23581	49469	52436	23759	30818	24675	31519	43252	30759
376628	27349	24730	52451	98067	37527	33309	30940	37071	29140	31507	27422	34596	9843	25393	44376	47094	44765	16281	42852	42855	30949	12350	93150	36799	44256	44070	44366	49664	53590	60768
376622	13755	11997	14894	20589	15978	15128	17023	19217	14324	17284	11232	15086	14626	6528	6053	5434	14479	9785	14438	8088	15589	14496	9069	8901	17609	9223	15845	6634	9300	18775
371571	3126	2323	2817	10195	3367	1869	8779	1519	1720	2551	1345	1134	2246	977	1259	3577	1874	1707	3869	1644	2902	1640	4020	1232	3004	3111	2385	1738	2318	3832
371262	348	293	486	724	742	179	625	370	641	756	186	797	239	330	225	445	316	335	579	107	499	528	390	243	719	239	455	328	298	291
370223	3212	3028	2832	4904	3362	2836	8015	2662	4171	8386	1288	8722	2094	1707	2274	1712	2167	2403	4319	1714	2850	2927	3572	2137	9424	961	3509	846	2465	1585
369743	1014	698	1097	3200	1000	1572	498	641	544	574	1135	478	1049	731	1059	885	1025	565	1327	556	1442	1138	1511	853	906	992	776	948	746	1300
369586	5359	8630	7355	6287	2517	3305	5354	3176	7569	2400	5932	2514	2571	2812	1965	1644	1458	825	7677	4849	3834	2857	2130	882	4747	2361	5776	4692	4726	2576
369124	1053	1456	1390	4072	1032	2042	1890	1003	1306	919	904	649	994	933	1448	1029	834	807	4071	240	3290	1633	1701	773	1579	3161	1943	1178	2718	1578
367506	17674	1449	14697	10968	9664	7485	5704	5247	2763	1957	9064	9618	14480	18955	6272	14598	14933	7674	25591	4177	8284	15670	7263	23180	14026	19501	4269	16314	11666	14996
367449	8446	12701	14018	9577	7326	10781	14681	5146	11943	4823	5344	9453	331	549	14816	5715	6874	289	8417	6122	11808	4583	9780	4625	8390	6270	7004	4150	16751	11465
367202	683	632	1006	1571	1087	626	979	839	756	802	1071	513	539	749	1834	579	1514	486	1107	692	1271	902	1482	699	899	965	523	295	1414	800
367131	2078	7180	4082	4469	3925	12658	2749	2014	8629	2261	2236	1971	2557	1600	2798	16300	3137	1524	2545	2144	3171	3019	4496	1965	2862	2674	2910	2839	4258	3901
365911	7133	16485	5663	14980	5207	14416	2574	4226	4539	1063	15475	4790	3173	14734	20371	6931	4145	2334	3322	4544	4184	12380	4101	11847	3790	7403	12118	27281	26325	7176
365431	1551	1080	1024	2659	2560	1179	1203	1560	1015	1895	1099	1332	1078	1208	1142	2121	986	786	1778	1192	1441	1383	2809	1142	1144	1224	674	886	1633	1480
365344	506	561	404	1300	685	601	675	285	619	804	557	551	416	803	1121	471	633	180	352	472	1027	513	587	455	377	453	910	637	764	667
364418	644	1141	199	4298	301	239	173	2328	477	2875	360	466	226	575	192	247	24087	111	210	167	639	215	133	110	307	282	4040	236	1327	383
364096	6452	2597	3238	2961	6796	6097	5031	6177	5146	5488	6002	5022	8453	2024	2194	5466	8528	5705	5742	2581	4769	8186	4023	1428	8167	6485	3529	1450	1004	3816
361256	15665	8363	16672	29822	13800	10629	28061	16521	20942	12270	20083	8736	8195	6733	4928	8983	7962	6583	22708	10192	14242	14562	21197	7711	10187	7614	16492	6598	16690	16303
358243	494	320	1221	1209	743	847	476	540	495	574	235	170	430	381	415	636	647	248	980	459	946	564	850	134	635	618	246	283	744	607
357409	2877	3530	4341	6279	4194	1973	2517	2213	2004	2275	1793	3020	2348	3533	3235	4066	3880	1469	3557	2633	5458	3987	6155	2542	3507	4309	4040	3764	3993	2808
356996	2921	1775	3203	5101	3317	970	903	1764	1692	1976	2211	1836	1883	1756	2260	3458	2368	112	1343	1813	3243	2150	3931	1839	2173	2192	1212	2237	2066	1161
356988	4221	2728	4130	5594	2227	2842	3648	7347	3106	3698	9497	2876	3195	3079	3607	2880	4081	2225	4659	9221	4539	3773	6084	1397	3383	4542	9382	2346	14596	5166
356986	1491	1013	1902	2234	1482	1688	1281	1083	932	648	1370	420	1247	1054	1303	1441	1975	713	1012	200	1996	1362	2626	997	663	1278	1193	980	2314	1820
356405	2776	1717	3781	6366	3744	3512	2641	2157	1763	1822	3076	2304	2753	2151	2839	4068	3925	1539	3606	2775	5102	3009	4698	2126	2604	2382	3241	2937	2430	4453
356291	18280	18260	23568	27667	20851	17148	17269	15376	9395	15114	19275	16017	10776	15058	15125	23474	19710	7890	22150	14688	21865	19004	28942	13573	15299	20246	17174	20915	24217	19896
355454	1338	792	1744	439	556	175	234	852	162	596	204	282	786	923	261	211	147	445	1596	308	1204	174	447	184	1484	742	248	1310	303	1376
354154	1908	175	1116	687	625	2157	883	2120	270	1337	1324	740	2328	2134	2396	290	2476	2866	590	1315	411	1479	1384	4261	880	1779	569	538	446	975
353817	5036	616	1059	4719	10194	5321	625	3769	4528	3015	3185	3220	5587	9707	4196	1630	5185	5544	4226	2824	1121	4969	4993	2274	3898	2372	1472	2695	4569	3200
353342	794	601	1368	1954	494	1016	645	903	759	975	2602	1032	577	899	1305	1359	2404	641	1051	879	1474	1044	1481	779	879	979	623	1355	1422	1004
352123	2657	4633	5147	5748	3912	2776	3952	520	2936	712	3609	726	2719	3306	2517	3118	3109	1471	3006	462	5762	4742	5914	2799	4252	1148	4905	4380	4269	3870
351289	2315	1152	1520	1781	1686	1260	1781	2110	1627	1502	1764	2738	1633	1133	1745	2213	1943	1645	1923	1663	1386	2200	449	1282	382	2307	1154	1763	2681	2360
351270	500	265	662	558	441	490	380	463	360	418	368	473	523	413	641	371	488	486	757	389	388	311	683	61	646	517	371	537	465	517
351231	800	404	617	649	600	392	934	410	552	614	720	748	840	409	748	658	648	691	1187	661	231	657	740	495	934	843	328	686	383	761
351061	3149	788	1162	2018	956	1152	3252	1196	628	1557	876	281	1488	835	1514	2054	992	858	3912	1674	670	1297	1621	1053	2708	695	2931	1687	8601	1274
348618	37192	26637	44648	67764	45316	35642	28360	28443	24571	32805	30296	32656	27450	28157	38468	45920	43384	16367	38411	32468	55216	41087	63288	29924	35512	48568	39315	42213	59062	46390
347979	10191	7180	12417	21150	12657	11534	7613	6339	5453	9045	9164	9405	9056	3895	9951	3402	13596	4040	5541	9813	14822	10904	19033	7949	9401	12737	8185	8676	15421	14154
347424	445	339	528	1046	343	432	394	317	195	323	2264	168	366	4741	7655	315	397	2361	999	336	417	458	841	11635	332	458	357	420	508	500
346248	11700	9450	9528	18517	13188	8771	8578	9727	8475	9486	10619	8071	8955	10589	12468	12310	12074	5410	11185	9200	14254	13614	18822	9270	8904	18095	10514	12351	15128	12285
346167	4728	4604	5788	6529	5383	4833	3661	3086	3117	2856	1680	2724	3228	2181	2334	4178	4234	1986	1355	3366	4912	4454	6226	2412	3490	4228	4542	6729	3896	4720
345691	66381	36678	92628	114055	92323	5990	41047	45773	46001	55375	43828	48817	51476	47939	56724	88540	77700	35020	77514	61028	88558	63609	109991	46091	58318	83036	59262	75731	86898	69639
345473	4252	2191	4995	8095	4530	4898	2273	1267	1548	2971	1484	2418	2175	2231	2918	5472	4788	1928	3903	702	5505	4447	7917	2703	3675	4313	4125	4060	6454	5558
345452	10511	3030	2607	5389	1277	1434	634	1819	5146	1551	2478	464	1431	8319	562	3087	5613	780	5323	1819	2363	3505	4983	872	3482	1023	8895	5459	2804	1808
345437	10197	7017	13350	20637	13212	10434	8112	7587	7483	8406	9625	8126	8449	8251	9275	14314	12340	5454	11890	9520	13766	10598	18753	7786	9793	12634	9333	13210	14935	12641
345436	10810	6435	12669	17551	12875	11322	8692	8619	8057	9484	9279	5838	8339	8156	11145	13186	13112	8211	11850	9871	12063	10358	18079	8509	9005	11825	9538	11559	14998	12756
345420	4751	2322	6326	8665	6649	3173	4361	3661	2726	3976	4595	3992	4231	3879	2984	7376	5468	1973	6257	3913	1785	5095	9018	3348	4633	789	4304	3932	6270	4679
345415	973	1006	5907	2725	1976	1507	808	1039	1018	4114	1299	1139	1129	810	1060	6566	1675	2831	5677	4268	1742	4870	7829	3792	4145	1134	1347	5938	2099	1900
344959	7373	8554	6150	16411	6459	8428	5141	6040	4335	5579	7717	5986	4075	10638	8622	7803	6256	3024	5819	5556	9425	7205	9917	7081	4812	7704	8362	10277	17374	7340
344945	2657	4732	5147	7011	3912	2958	3952	3458	2936	489	4220	3247	2719	3672	3431	3527	3499	1471	4216	3619	5904	6368	5914	2937	5922	4733	5065	5297	4486	4174
343238	617	656	1206	872	971	999	307	796	795	774	488	850	770	209	192	1044	1075	449	882	843	1351	946	501	435	607	1072	911	1240	967	1262
342919	2595	362	1792	1061	2082	1635	570	749	636	720	945	1985	742	405	3532	2065	3166	2133	1711	2128	960	703	4143	1327	1312	587	368	518	1528	1730
342183	143	209	377	187	1496	318	262	507	472	987	45	430	143	245	146	144	306	189	357	195	548	344	251	133	178	343	127	89	156	135
341973	1010	888	1128	1506	637	528	779	536	746	516	928	696	451	496	558	944	890	377	1015	671	905	772	911	703	659	816	1009	821	1620	736
320847	1861	1946	4283	1735	821	1018	4669	1722	4930	1830	3209	1441	968	1501	978	770	643	546	1786	3298	1278	602	919	716	1073	1178	1548	755	3758	1144
317146	1896	1754	2444	3048	1214	1510	1368	1458	1987	1849	2186	2134	1119	2556	2337	1937	1277	834	1637	1228	4250	683	1673	1655	1508	1430	2409	1074	3680	1248
253093	261	117	123	125	139	194	344	122	101	439	632	95	421	141	140	180	111	55	276	128	142	160	1034	128	94	139	119	1523	258	182
247758	2849	2198	3413	4119	2840	2562	2251	1907	1932	3067	342	2556	2016	1252	2363	3183	2900	845	242	2998	1640	3013	4907	2337	2176	2934	2199	3039	3943	3586
241681	2210	1496	2494	3839	1747	2304	1708	1467	1542	1876	1710	1726	1462	1972	1295	2573	2133	1159	2225	1430	2447	1800	3776	139	106	2345	1931	2209	3114	2881
241618	14861	19948	17218	15469	17054	13486	10180	9105	9716	11435	14562	10313	10885	9712	10575	16151	13095	6970	14568	10671	17258	40883	20871	9154	11451	14428	16640	16609	26076	17882
234835	743	680	389	2701	7594	2121	710	2139	2890	1005	4606	4357	3835	13156	4820	2160	6079	4755	1291	3128	493	5520	4514	1125	5953	2029	1008	1725	8621	6005
223087	672	699	1171	5736	922	540	1197	1383	506	1075	1228	1003	912	1062	690	980	776	1049	1118	942	741	688	18190	679	1287	1296	536	0	1106	1060
223071	128	123	247	173	115	110	85	191	307	98	186	170	155	128	145	135	121	50	189	81	228	137	113	73	140	182	110	193	1069	200
217691	4260	3681	4638	7138	5686	5150	17516	3086	3802	1596	4009	4703	4166	3602	5660	6603	4944	2805	8276	4194	5921	5689	7109	3899	4392	6050	8733	5356	12400	5302
215853	2297	5277	3276	4681	2238	3247	1413	4805	3664	1931	3821	2236	2860	2916	3749	1490	1680	938	3382	2851	6237	2358	2916	2152	1551	2359	2187	4729	4245	2566
211127	22397	16797	24272	40994	28506	23448	18577	15759	16966	19715	20418	17871	18141	15137	19425	27234	17812	11570	20824	19619	30160	21655	32060	14146	14049	25195	21128	27383	33178	30409
210682	71	84	633	439	731	91	337	100	87	70	80	374	402	397	413	695	134	273	776	83	163	98	924	91	635	347	80	213	190	753
209671	52908	44094	67867	95218	65370	53957	69570	32018	43877	39529	57863	35174	38411	44407	45136	60474	10519	19537	69700	45993	81592	68790	114895	32285	66882	59129	55826	71200	84848	62271
209175	3131	1913	3620	5147	1262	3241	2101	2252	2255	2321	2576	373	2440	2063	2485	3975	3234	1442	3447	2764	3769	1202	1481	1765	2641	3504	2598	3379	4384	3734
199090	6072	4186	7635	10906	7034	6501	4544	4604	4874	5085	5152	4843	4817	3996	5218	7851	6616	2776	6632	5393	7654	6219	10104	4590	5505	7013	6381	6687	7868	6976
183508	1798	1056	1546	2705	735	1684	1064	1190	1026	1239	1421	730	1089	1513	1337	1379	1226	779	2290	1925	1770	2137	1949	2022	1491	1236	698	1981	1581	354
171564	2635	3401	2964	2649	1270	1683	2517	729	4911	1205	842	1176	1386	1043	1087	954	565	502	2531	1937	1978	1388	1039	842	1931	1431	2703	2004	2542	1678
171289	5331	3400	6014	9344	6113	5244	3750	1817	3212	4583	3938	4468	3675	27214	6686	6294	6971	2415	4627	5236	7756	6467	8998	4169	5997	6981	6172	5577	8526	6508
171002	192	814	1046	520	140	852	1206	2334	878	341	206	1157	1412	667	1264	521	618	768	1058	549	962	990	509	977	403	1094	360	234	331	702
170728	1861	1714	2847	3171	2235	1457	3722	811	1721	1368	1205	1940	1008	898	986	1550	751	510	1658	1390	2393	1308	2354	486	1773	1431	4634	834	1708	1645
169221	21591	6935	25679	17730	16884	14094	14192	17617	22465	16939	14605	15005	23253	9401	1484	18962	22272	11561	26015	14243	24829	20335	24448	11388	19024	20295	8694	7164	4674	13373
168764	2225	10910	4959	1966	2463	495	1437	612	1574	1544	2450	1230	1784	1494	886	811	583	662	1493	3476	2987	692	1674	586	2419	1612	1979	3055	3417	1838
161085	4193	18734	5167	53929	4110	34139	18614	22439	23240	5618	28620	25000	4654	26327	31099	48573	6047	3827	8293	26462	40127	34156	56421	25288	31226	37526	28805	41597	43787	42864
160901	3583	115	5311	1454	763	7278	2911	4986	1840	4157	4809	862	4566	5911	10091	7489	4247	8920	6882	3505	1563	2484	10285	29800	3128	9760	1533	6412	1677	4455
146337	4459	2069	3875	5927	2243	3004	2859	2710	2811	2747	3876	2455	5853	2645	5394	4424	3362	2467	5192	4656	4963	3571	5179	3257	4672	5453	3227	3302	3031	3154
146225	3725	527	5936	2447	5625	2324	3840	4279	1724	4676	3480	374	3554	7426	10030	7788	3693	3641	13854	6457	2330	3579	11263	18473	2878	11092	2368	7702	2966	3734
135163	1140	397	1137	1450	726	1088	149	556	568	993	938	627	484	799	329	788	1531	801	885	978	729	868	1207	1079	152	638	671	463	125	203
133907	289746	491806	388070	228142	127079	167968	242088	138488	460330	109487	323509	172767	92008	229746	68632	84129	65689	47326	208942	222862	431504	91450	74623	105563	226977	126938	277106	135915	191411	97750
133467	3587	8084	9169	2004	1966	3087	4347	5995	14744	5349	14196	1467	1796	7768	1807	1151	1053	894	7404	2757	7263	1792	2207	123	4687	1779	244	489	5570	1714
131766	18957	4630	10990	11992	2740	44561	4478	13968	14737	8203	13855	36088	8173	8009	22404	470	18025	16291	1694	551	24699	4258	2983	9187	7569	4933	6071	1715	6296	3247
131620	9458	7790	9958	16756	11827	9260	5378	7057	4949	5940	6756	8387	6611	7864	9822	13758	10153	4182	9655	8924	11067	9385	15765	7257	7193	10775	8696	11310	14967	11677
130715	45720	31547	56063	82018	19853	45212	37799	23530	34982	29403	38893	21751	25182	36316	26018	58039	49569	20586	65168	39663	56609	12733	80149	33135	48014	46988	41834	53284	55191	58751
127685	791	178	706	622	649	329	360	321	130	293	184	228	540	955	307	315	834	322	1352	849	467	389	828	624	459	300	218	490	665	686
124996	3692	1228	5127	3568	3941	3805	2638	1826	2425	2268	1622	2025	2439	1469	1814	3027	2669	1666	2628	1804	3265	2993	3514	1249	2315	3684	1796	2549	1862	3158
124844	984	857	1046	1373	857	577	1275	1359	630	922	783	896	1031	543	762	1351	787	386	1597	891	913	1294	1303	664	1520	1313	1182	905	1074	1474
122223	2283	1401	5932	976	1731	659	2494	2870	1566	3377	6049	581	3573	4099	1662	1269	3416	3048	3434	8850	5447	5495	4189	4842	1943	6655	885	4514	4392	3971
122191	10378	6335	16334	17978	14042	9376	7542	12999	11059	16375	22788	6605	10677	12141	9509	9814	15486	6944	16562	7603	27603	25826	22480	6601	16862	16555	11424	21324	13379	11687
121384	160	113	313	1115	127	442	181	146	84	127	122	166	233	78	182	241	153	134	662	132	493	111	411	140	130	164	229	108	177	310
120526	77425	35462	98647	92247	95131	58900	63992	52222	64015	60897	50334	54350	76350	36383	34394	85350	81696	34725	118295	57866	84273	74833	120151	38755	86660	86597	52653	54232	49821	94577
119066	4075	3543	560	1731	7148	5077	3967	4571	5950	4623	4904	1041	5159	4477	4892	7919	8311	4798	1287	1591	3343	5896	3305	4770	8450	3980	4406	2083	1122	4479
119054	1042	10187	1450	5362	2290	2788	1581	508	2013	3133	1842	2344	6848	2774	14434	9909	9881	8255	2950	11235	2608	4361	7361	12481	4709	10196	2863	1611	5422	22135
119023	6294	2054	1425	2313	4566	1821	4857	1338	1275	1832	1531	1518	2825	2411	1847	2850	2522	1061	11661	2359	3128	3334	5855	4016	1868	1402	2151	1322	1499	854
115551	896	958	584	1298	972	712	387	605	713	716	554	419	643	643	697	1036	636	503	2192	835	717	2231	3528	1466	1427	732	902	1302	1009	680
114501	18340	10193	13153	25771	17009	11150	9529	8889	15295	14539	8632	11457	15143	12471	10356	27645	15059	9753	39277	14726	17386	23772	72333	20336	23428	9924	6493	18599	18761	16273
114258	5067	1884	3073	6514	3101	3039	2573	1669	1859	4869	3054	2349	3200	4011	5848	4131	3458	1754	2788	2929	3827	2544	4985	2886	2950	3245	2840	4265	3338	3727
113700	6038	2498	27624	19057	6840	16374	3916	3490	4561	5698	7430	7533	19105	17390	12300	10726	11606	6098	8134	29681	11876	6435	20875	7445	8419	19118	9347	8069	20952	11713
112601	44042	12297	24291	61493	81159	45737	18044	36578	2756	33223	30120	35995	45445	14648	52865	2553	32207	43262	46627	2816	22510	46119	54683	26857	39506	9481	26742	24521	10838	42946
111776	1718	1506	1842	3450	1418	1732	1406	1160	1374	1062	1167	1613	963	1028	1313	1503	1025	824	1857	820	2258	1080	1233	1106	1349	993	1457	463	1184	1995
111263	4722	3791	1826	4157	3797	24304	8389	9931	16874	7669	7074	7070	3256	2513	2946	1628	2353	2434	2563	1796	15637	22770	3366	1846	2889	1889	1072	2112	2402	2400
110612	7374	6029	6134	7615	9402	7633	6007	9609	8418	11705	8118	9246	8072	8678	8126	7368	9575	9370	7586	7940	8054	8232	9990	8674	9145	7296	6743	5238	9401	9020
110433	6590	1426	9554	4296	5408	2691	4102	4798	8629	5659	3270	6190	9371	1842	1658	4615	6102	2379	7855	5415	8051	5820	7936	3384	6448	6537	2856	2332	1129	3629
110418	10872	5105	6695	31634	4346	7942	10327	9977	4662	8723	9685	4214	7168	21102	25075	3541	4672	2021	4785	12176	10593	8555	2806	5926	5903	9173	9004	8387	12730	3314
110370	85350	104249	59245	179233	44046	73689	73596	81866	34935	52388	92789	44900	70066	144787	142454	29379	38001	24735	38330	66609	87942	87976	34872	54142	59767	69452	74377	60382	72805	31300
110357	11709	6568	13480	15329	24188	10172	8687	7935	9264	14279	12818	14069	13015	5778	10556	14522	22324	10791	23911	14517	12628	12560	23672	10860	9326	12788	11183	15117	5662	17783
110343	3663	1195	1087	6460	724	2524	4260	4332	1578	2404	2007	1154	4393	1698	4974	4827	3682	5388	4136	529	2935	3972	3308	3566	1549	8408	4705	2445	127	9680
110131	2804	1689	2582	3651	1262	1972	2639	3389	1440	1945	2856	2191	2875	2213	6494	3255	2080	3393	3378	3980	4282	2704	1499	3123	1925	3800	2611	1364	1564	8009
110123	304	214	390	734	281	434	217	290	210	140	352	312	422	392	445	673	224	327	420	209	456	508	420	348	240	637	563	234	444	918
110001	953	1159	699	1735	603	873	885	558	260	511	761	624	762	832	999	1109	767	686	864	626	1158	748	1142	1021	809	994	731	1276	887	1073
109944	587	199	937	924	334	423	938	378	145	114	390	903	207	246	268	523	386	208	935	497	962	221	885	376	265	308	448	585	349	677
109923	10594	4403	9081	18723	5297	6235	7777	6408	705	8142	9086	8679	8581	8801	9403	5976	9193	1682	10486	10193	11814	11048	18920	2522	3561	1154	9974	12030	1928	8758
108145	15744	11507	20906	28907	18993	16145	13797	11803	12303	13486	14903	7338	12450	13165	14449	22778	19271	8065	18551	14544	21114	16307	26987	12344	14822	18214	15780	19458	22648	21091
107901	688	1266	2215	1069	561	682	357	941	325	388	713	661	376	687	373	555	770	192	1635	361	1172	794	784	316	692	593	615	688	597	722
107879	233	31626	52942	6456	6603	1032	2247	1718	352	34246	822	4143	2669	1760	1547	2484	1502	106	3904	37281	3246	6513	16032	31417	1864	48820	517	53353	311	54999
107466	2728	1498	3269	3832	3283	2447	2332	1755	2142	1432	2268	1869	1953	2249	2192	2975	2887	1316	2699	2207	2850	1914	4121	1922	2063	2778	2557	2402	2887	1926
106904	135	253	146	300	269	149	231	439	107	8958	210	212	233	199	362	321	716	646	261	172	321	397	292	321	351	810	231	168	196	815
106344	1287	12701	2051	18190	49618	12403	10126	68241	39649	61621	11161	49502	12175	1110	9309	6497	33972	26428	22754	16962	28999	25678	14161	17914	36077	10249	61560	5290	5515	16153
105210	9851	8206	9986	10477	7279	6669	10009	10654	8150	7710	7703	6314	14469	6791	6899	5057	5045	5106	11527	7600	8842	10658	7023	4371	13275	8569	5835	3206	2970	5576
104414	1492	2539	1509	3995	3754	3111	739	5021	2722	3550	4339	4814	1919	1852	3454	1238	1993	3173	3118	1256	4289	1890	2826	2520	7007	687	4215	1286	7766	1302
104365	96	1284	923	4192	2843	1702	2641	9836	4893	5748	2426	3617	3368	3520	2968	2161	1684	3606	8825	3690	2710	4449	2698	3580	4718	1110	4185	767	1602	4200
104363	51702	24418	4634	35109	9083	19234	60537	29692	1368	20549	4115	636	24864	780	2065	6494	2239	1428	72795	31641	15628	7589	59750	2270	912	9448	1442	303	12340	795
104238	429	588	950	2365	1835	1043	1345	1313	1863	1182	1636	1703	1250	1758	291	1035	1109	757	1113	1258	703	1116	1325	419	3280	1420	2059	1280	973	3157
104126	10624	2556	3218	2644	5452	5585	4169	4944	2509	4157	918	5084	8288	7999	5223	6594	7097	8682	6314	4307	1372	7130	5556	10171	8035	7660	2549	4778	5563	1991
102248	820	667	861	1067	645	525	714	694	659	581	514	1006	1576	559	1473	1116	1001	230	917	774	861	828	1029	955	487	2138	527	660	994	2952
101742	5307	4052	5576	9735	4946	4662	4211	4544	3306	4635	4989	3570	5926	4603	5042	6451	5509	2934	7381	4556	7791	6141	9010	3886	4506	6247	4723	6228	8155	3779
99877	2049	1622	960	2476	2207	1533	1434	1483	1116	755	2079	1526	1445	1145	949	1245	381	917	817	1568	1905	1400	1654	1015	1128	1288	984	1099	963	1180
99868	11258	1703	7154	7396	5247	12291	8270	14988	7856	13668	7017	10063	11347	9742	10036	8640	15414	15636	8296	1476	10415	9023	4072	10983	5565	4185	4330	3712	7665	2399
92727	728	399	764	1144	742	656	436	333	730	518	488	464	404	528	515	654	654	289	729	535	703	1249	642	338	514	631	473	457	834	791
91421	17641	13234	11419	29541	8772	12273	43460	12453	7487	12699	5128	8395	17713	5884	8827	9468	7612	6493	25805	7752	20263	9332	12450	10746	14020	14888	16122	52453	17481	16620
88521	1138	654	770	2318	849	1488	1110	1295	941	704	727	1160	727	821	979	967	923	308	1424	573	1407	732	349	737	505	770	1203	534	819	409
87769	2592	536	2490	4038	2282	1967	967	1197	3173	1013	1933	2259	1004	1601	1141	1475	1063	305	1351	1881	4107	2565	3285	880	1752	2041	2502	1053	2574	1454
87756	14889	18330	22498	26651	18444	14149	10755	13244	8060	12954	16791	19820	11125	20206	25068	18642	14323	6989	19795	16848	21036	18756	27557	16336	15676	11904	19031	23898	32972	15881
86075	131	94	160	148	167	110	125	140	85	168	126	191	116	111	122	127	111	71	234	123	116	109	169	107	76	143	165	154	99	213
84216	1831	2638	2838	2567	1360	1505	3028	1592	3464	1901	1124	777	866	1073	695	1148	642	196	1691	2113	3271	928	1347	536	2351	1231	2016	1647	3124	913
66311	627	587	650	1117	675	906	4104	2752	5250	1178	980	8161	3244	1488	1843	857	1275	4388	1088	1581	2632	1286	1007	1182	1661	3315	1619	503	480	26355
62250	11726	17448	14330	22186	14132	11787	11040	13250	11063	9129	12384	10322	10555	9670	12799	10148	9674	4660	12573	10891	21467	11958	15305	9395	9283	12647	11885	14140	13828	11148
50367	452	392	241	510	478	232	482	433	530	407	321	670	560	343	448	381	347	258	454	435	320	440	292	397	413	469	294	478	504	1096
47358	1418	777	1275	705	1192	1125	1053	659	677	729	938	743	960	664	803	1402	986	521	1081	731	1427	988	1732	838	1080	692	1009	1141	1593	1268
46377	1741	1487	1817	1887	3312	601	1303	929	1478	2200	2511	1704	1259	1355	1650	1702	2373	1028	4480	1414	1576	4548	4656	1129	2534	2506	2085	3803	1852	1719
46346	3855	4897	4394	4612	5830	3939	2513	3274	4069	4126	4272	12823	3185	4218	3770	7620	6463	4448	4676	6026	4198	4632	7991	7030	5233	5441	3750	5154	4655	12284
46292	893	289	1145	843	1417	987	629	369	337	543	414	844	441	848	543	384	1034	564	1052	480	1027	435	573	817	1754	260	631	800	1012	729
46224	949	11687	27451	34942	29019	20092	12453	10152	15512	16104	18362	13860	13100	15168	15548	27537	19968	9040	24719	16445	29849	19898	35161	11938	18865	21255	17304	27539	25584	20746
45378	3116	8064	2744	18219	11915	10720	9387	8758	7223	8165	9741	3091	7701	6770	6802	13774	12641	4959	12328	10220	13271	11047	15573	7486	10043	9637	8777	10106	11224	14329
44165	26622	19816	34689	48472	32623	27288	20630	19406	19008	22255	23571	21936	19651	23368	24820	35409	30246	12890	28919	24114	37389	27998	42125	19971	25176	31458	27706	33345	39414	33955
43734	842	424	855	2195	784	1242	429	465	474	849	1134	511	359	493	1094	929	1013	378	605	701	692	349	728	675	686	667	784	1302	1521	1471
43580	10177	8036	12978	12593	10823	10741	6867	9360	4975	7952	8501	6930	4210	10295	9601	10645	7007	5267	11159	6925	12194	8208	16878	7039	7175	13581	8925	12035	14420	13966
42128	25723	19566	29649	47964	32623	27222	20041	19009	18738	20634	23283	21554	19732	22946	24320	36258	29232	13135	28256	23773	36241	27496	43036	19830	24467	30906	27003	32379	39199	32743
42074	1216	834	1163	1673	1005	821	1229	773	672	1040	770	631	1298	752	1996	929	924	542	918	2045	1223	832	1450	702	643	1616	1189	1154	3824	2796
41992	1472	1906	4087	4806	1913	3463	1177	2582	987	1114	1953	2403	1076	1954	2823	1887	2544	1596	2641	2477	3179	2419	2344	1922	1190	1676	2748	2957	3873	3190
41989	532	451	412	707	520	510	600	356	414	505	382	363	406	382	352	711	437	263	689	475	613	514	892	382	504	264	576	544	845	516
41866	4591	2640	944	1163	2791	455	305	251	4180	700	603	412	433	5206	1233	450	1411	239	2941	912	12905	1406	3949	495	1173	891	4760	1594	1442	654
39801	1183	957	977	1904	1128	342	1011	840	785	1022	1210	815	898	189	1178	771	877	612	1538	917	1709	1141	1228	790	1060	1134	1080	882	1408	1151
34135	3410	306	3242	5062	4702	2755	4070	2926	2357	3685	3409	2074	3400	2732	4015	3598	1906	2395	4092	3050	4381	2984	5010	3115	2908	3199	3312	3261	573	2987
34059	696	1011	750	3970	910	698	632	574	9947	13896	954	839	2791	589	841	1104	545	579	859	491	840	805	1003	10540	1090	1914	1883	7065	694	1691
33415	11050	7587	13741	16532	13075	10191	8448	6952	7898	6801	8217	7137	8399	6524	281	9853	8823	3847	11807	7886	12704	470	15197	5968	8661	10307	8175	9380	8272	10127
32247	928	679	1153	1708	1103	935	728	702	700	783	956	689	749	898	798	1017	870	441	990	976	1357	824	1152	756	717	1140	1036	1145	1301	1068
31695	223	171	400	333	215	182	277	234	200	193	203	128	205	250	266	112	287	117	410	131	263	179	238	100	227	223	278	339	199	311
31664	1482	2469	2189	6839	2234	3591	4018	16122	6057	5163	1989	5716	7136	5512	12996	7196	17719	23094	11477	4809	3562	7814	3798	10441	9215	10783	5457	1899	1851	20960
31609	2601	7038	1985	5609	3075	1338	4017	880	1488	2805	1720	2120	2211	1252	2185	2397	2655	1071	5747	4044	2859	3020	4275	1210	2372	2445	5631	3127	2679	4388
31563	1276	274	654	1144	731	654	843	1218	590	1447	946	864	518	507	729	820	558	617	1081	593	616	718	884	564	498	864	726	777	751	1170
31547	218	137	143	210	204	150	362	364	122	450	276	114	145	113	128	274	124	117	258	144	216	242	150	109	156	163	142	132	915	254
31357	1897	5357	2137	5253	4701	2601	3675	3657	5438	5312	3422	7938	5944	28651	3139	2503	4042	4218	832	3117	4620	1709	3814	2285	6198	2899	3075	2428	10697	6856
26987	449	271	710	479	414	441	239	363	196	336	511	403	196	453	158	162	272	362	324	454	628	362	459	313	292	585	385	237	804	501
23635	11535	5105	10255	14439	13547	10824	11825	8889	8699	11170	6471	10004	7093	6363	7223	15197	12345	3706	10267	10985	14406	11880	19913	6600	10428	14245	7815	7487	14523	14646
21704	200	232	277	745	387	451	264	301	334	247	219	320	328	464	241	290	1070	603	330	152	408	409	273	211	212	670	455	263	457	7255
18488	989	1568	1124	895	1055	794	1780	534	655	757	331	418	865	332	390	805	624	422	1578	685	942	607	1509	337	1190	1198	779	1599	503	1385
18403	3956	574	1131	1209	866	742	4119	264	675	430	315	687	1521	768	1284	2358	868	887	3148	1631	1888	746	2691	834	2004	7151	3199	603	928	2052
17664	18141	8929	33637	32398	30539	9204	10856	26347	20469	33692	46435	13662	29298	34300	31076	22123	42020	15900	41938	19195	68105	95797	44292	15419	37215	27110	23832	46398	21091	19451
17651	3482	1381	4776	3008	4296	1492	996	2052	1805	2244	2585	1920	1385	1854	1865	5026	4154	1343	4173	1641	1021	2933	5959	1361	2466	3881	1306	3527	2821	4496
17252	468	516	458	325	208	432	352	385	418	406	452	211	387	411	344	1022	756	234	336	209	587	239	415	319	442	320	320	754	402	532
16972	3957	1479	2913	3880	2884	2653	157	2452	2139	2438	2026	1957	2605	2456	2494	3870	3233	1773	4035	2606	1757	2617	4148	2389	2432	1992	1679	1903	2029	2448
16947	1479	2576	2035	1808	1760	522	1879	831	2308	870	2177	852	1031	1005	1603	1226	906	595	1675	1198	2018	1142	1241	672	1417	1356	1374	1241	1249	1115
16809	253	357	377	1151	328	855	534	1189	544	641	395	806	467	465	704	387	1088	1610	790	332	1156	530	637	984	949	899	768	211	284	2468
16747	697	4359	1334	1354	2315	1234	1481	3218	3725	961	819	4049	4776	2824	4006	3984	3275	1314	321	860	2328	4101	8372	6423	4180	12380	1975	135	110	6012
12390	96	77	83	206	147	151	64	38	73	35	113	70	72	52	71	127	84	44	113	70	82	90	118	70	75	164	55	145	199	143
11353	333	484	465	1032	327	223	259	204	232	265	17033	350	190	202	181	241	392	97	501	318	408	344	271	180	442	209	418	243	250	246
10962	966	380	1236	1598	1455	891	585	416	720	742	749	657	379	909	1148	1215	958	253	1045	702	1907	408	4015	503	920	653	2142	3425	1421	1057
7409	5191	5613	4279	6641	3160	4144	6242	3261	4774	2793	4529	2484	2782	2464	2141	2102	1795	1150	5145	4782	470	2520	2826	1749	4953	2679	4669	7364	247	2951
7403	242	938	345	535	583	248	649	193	262	225	365	430	157	152	156	159	159	102	359	214	481	449	519	303	633	307	614	801	665	583
6422	983	1384	664	734	1143	453	2822	770	225	460	826	818	1412	284	429	1416	909	869	970	377	409	989	1019	587	1518	821	512	444	261	924
6330	16811	8021	17707	22925	20076	17713	4266	7543	11232	8553	14719	12091	13292	13270	15631	23693	18111	8835	19435	11437	17453	17116	26876	12523	15005	19496	11689	20205	21797	22108
6104	11003	11642	15249	26512	12714	14024	10212	9864	8072	8474	13757	10564	7695	14212	13777	15676	11422	2887	12921	617	18223	12622	16578	9572	10427	13205	13066	16666	23691	13979
5990	2521	2646	670	3657	2213	2586	2482	1975	2106	1683	1899	1762	1908	1818	1544	2276	2153	1034	975	1699	2667	1905	3201	1560	642	1744	1536	1914	2203	1984
5679	75318	135154	106202	212082	129653	103367	87149	76452	63634	105961	122747	133118	75892	130401	229488	77627	95304	42923	104349	118068	33206	132056	143698	84558	108909	124425	162735	207489	247236	95844
5121	2923	1331	16405	19340	3754	10687	4305	821	10261	2470	1161	8572	3806	8281	4568	3532	6126	1992	14347	6157	16019	4305	16743	7207	10355	6099	10047	2481	12111	7944
4986	2297	5744	1715	4681	3003	2798	2753	3719	3922	1931	3821	1926	2005	1947	2999	1490	1823	938	3382	2309	6237	1913	2916	2750	840	2359	2187	3994	2293	2566
4983	1178	273	996	1028	1095	1304	722	900	769	482	971	546	656	388	1024	1768	707	1096	1003	705	551	1113	1644	718	801	949	551	1279	1132	1174
4930	380750	269772	473674	715787	448018	392452	293783	275450	268604	314314	348129	301384	234601	311788	357131	515994	421473	187301	407208	349503	481148	377831	622028	294782	322716	450113	361490	464716	575983	448883
4929	1117	868	1310	1872	814	958	715	1404	1413	1070	1225	624	873	741	726	1061	667	476	1732	917	1856	1033	1255	824	477	1128	1188	1256	2084	769
4901	2275	1174	2447	2840	1197	1670	2358	1313	2547	2227	2381	902	2434	1092	1703	1254	1757	810	3396	1750	2816	1659	1251	1200	1665	3802	2315	2284	6848	3433
4877	18135	7783	884	2066	5452	792	575	640	9550	1239	1837	734	1514	15315	12755	1290	15757	282	11697	2131	53657	14970	21178	1414	4273	2145	19148	11410	1202	1530
4605	121	233	179	797	563	370	197	459	134	219	494	363	201	144	494	308	108	207	919	132	714	577	219	405	214	483	277	560	483	377
4550	5435	10925	8713	14537	8211	7639	8612	6607	7176	4951	12287	5571	5080	11117	7474	7371	2981	3630	10272	8628	11403	10070	10438	6374	7692	6186	9047	13731	11928	7974
4261	1266	1309	1414	3306	1397	1271	1231	1434	833	1931	1210	1710	982	869	2643	1948	1811	628	1173	1282	2599	1965	3076	1339	1809	2714	2389	1512	2833	2017
3232	1023	1752	4344	11921	21810	1094	1093	8619	1129	1084	994	960	937	796	9697	951	18096	20595	56383	733	2159	2766	1239	875	795	14516	1589	634	1481	1461
3173	1106	747	1179	1300	2566	906	791	1222	910	1126	725	804	977	468	481	1007	1031	393	1171	632	907	1043	1455	628	1034	1005	1182	739	937	1232
3143	1342	576	814	1298	826	788	965	662	529	583	784	341	350	560	372	471	405	182	737	460	473	365	777	390	410	203	518	916	749	231
3029	431	362	822	1273	738	706	342	626	486	568	878	372	1888	417	887	877	400	388	476	546	1089	310	1368	1918	556	13747	416	480	470	571
2900	1591	1711	1476	1590	1702	1044	2391	1014	1248	1284	1326	717	982	769	481	885	790	390	1734	1112	1590	751	1489	459	746	868	793	936	1100	898
2674	328	838	614	3889	258	349	330	218	427	234	209	178	2187	232	1690	3779	3194	141	2954	264	930	220	359	142	301	2932	2184	279	354	3357
2362	55924	40678	80446	15152	74406	60481	46848	42017	43975	49938	51802	40073	47800	48421	53576	85643	70250	31378	70987	55276	79406	57914	103631	43880	54772	72108	54208	72180	86241	75157
2193	335	191	360	506	436	228	471	250	205	340	278	296	98	251	304	436	353	260	558	500	298	352	491	270	309	492	315	312	328	774
2062	22070	10500	18230	32991	25067	22903	17270	15954	14860	12029	16013	12365	17116	11589	1224	11667	25357	9427	18684	20315	22468	23025	34940	16470	19838	22418	21536	22689	33238	26715
2011	1211	401	930	2563	1045	456	1607	1530	1361	930	477	959	995	858	1483	1674	1245	1031	1456	1035	2888	775	1359	789	1094	2182	1204	824	4089	1738
1996	10528	7094	12313	15533	10812	9865	8913	6952	7839	6507	7641	7023	8399	6220	6653	9222	8770	3614	10759	7525	12558	8644	13453	5968	7711	9031	7587	9049	7981	4473
1872	6268	3380	7815	10758	7389	6686	5064	4168	4389	5164	4879	3626	4315	3206	4521	9513	7381	2918	7418	5802	8204	5777	10620	4184	6157	6949	6183	5939	6682	8270
1799	4769	14363	5672	14399	5003	3326	3489	2136	3124	1492	3158	3175	5530	1965	2068	4028	1243	1414	5424	1461	4268	2578	4934	1899	4861	6430	9464	4653	3122	15300
1771	1787	3256	5087	189	164	236	3489	1491	6246	1129	3329	465	586	1378	132	474	154	403	1817	3015	2339	865	939	773	986	971	1854	265	2559	887
1760	1220	793	1466	1991	1382	966	897	586	641	459	8240	705	817	1018	1449	621	648	515	1413	907	1191	964	1143	627	1130	811	1321	919	1632	924
1746	1903	4917	1211	4868	3544	1640	2450	1293	1748	1112	1233	2611	1139	974	666	1114	1054	391	884	752	4524	1922	1008	537	1752	771	2504	581	602	1189
1725	31418	17822	27578	45688	33062	34074	33909	29297	26654	23792	27780	28154	29039	30016	30828	36141	32547	17390	28930	27573	31295	26456	50965	54200	26684	32178	24762	31645	46679	31228
1717	586	303	483	1040	542	681	320	885	280	501	368	368	371	531	656	506	993	591	550	395	942	374	443	762	278	542	491	309	285	622
1704	1044	1450	2769	4221	2737	2522	1947	10390	1700	1523	2593	2286	2852	390	3038	3535	2079	1454	1130	1821	2453	5317	2187	3738	2001	8552	1264	2710	3755	2662
1699	3116	8386	4719	4968	2164	1215	4892	2831	7225	2164	5034	1679	2439	1206	1718	1644	1458	211	7359	2939	3635	301	2130	296	4621	2235	5416	4381	4356	2576
1684	272	787	390	726	687	283	649	706	1040	99	263	1432	801	627	949	895	908	306	878	89	347	735	1577	1239	1237	2869	550	387	415	774
1064	10634	27802	43423	59238	46378	32622	30586	23879	28588	28935	31720	26691	35526	28933	29962	45449	37697	20756	37108	32494	39528	43893	55378	25215	22150	37700	29243	44701	7334	44005
812	1619	1469	2073	3088	1956	1818	1395	1334	741	1013	1638	1430	1233	1551	1540	1506	1714	811	1908	921	1942	1557	2808	1343	1416	727	1517	2021	816	2441
592	2916	848	3747	3593	3141	3346	2520	1305	1521	2005	1123	1384	1984	1026	1404	2460	1326	900	248	1972	3029	1482	1575	382	2503	1806	1242	1696	1244	1805
479	24528	9554	32506	46776	22260	32540	21511	16541	20217	16393	9577	17574	18269	18264	27100	19752	14902	9467	15332	17247	27229	27286	22330	15389	20780	21356	21286	13840	22361	22709
473	1832	727	2862	3237	1555	2969	1516	1584	1220	1088	1260	1644	2007	1482	1852	2021	1719	902	2202	1418	1369	2610	2255	1091	2472	2578	1542	1624	1722	2171
462	5353	2420	866	6633	5607	4189	1495	2826	2963	3922	3297	3014	3642	1487	3476	5357	4490	1629	6246	4048	5041	1444	6968	2379	3825	4720	4169	5631	4047	4792
458	585	335	784	1109	434	573	1093	425	196	388	370	68	439	479	353	371	236	323	1107	435	1080	438	582	243	582	406	701	350	412	376
307	37591	39927	31870	37674	16988	20151	40860	19249	33359	21089	30523	14436	17809	15995	16477	11096	5327	5517	38965	31066	25374	17961	17200	9862	23177	18259	31392	21886	35919	16076
168	3076	1252	6202	3651	609	523	5365	7216	2324	6126	3164	3397	3329	813	379	1114	11675	1790	2912	756	3340	6320	5000	4424	2087	3428	7000	3313	1961	8875
134	4437	4590	9750	4773	10318	6281	17808	22718	5188	14016	9048	10771	9607	1619	3919	433	13884	8042	6053	4632	8643	17522	8706	16686	2457	5866	25447	5543	4170	12903
128	107037	6974	16144	19567	124322	5614	3738	9535	4763	10443	11820	4199	3395	11224	9793	16368	14632	6171	2166	11421	17355	6247	6742	4373	8970	11780	5286	1671	9362	13125
99	3611	2357	2008	4483	5254	2054	5756	8502	1650	6643	3900	1748	12547	1827	6374	14472	11171	9506	7654	1329	2403	3795	3447	4358	5679	16854	6083	1407	975	34386

## Sheet: Sheet4
Sheet 4- Normalized (mTIC) peak intensities (mz/rt) of all metabolites (identified by database and “unknown”) impacted by human milk or milk formula (n=11/diet) in the proximal colon contents of piglets at postnatal day 21.
Animal ID	35	36	37	38	39	40	67	68	69	70	71	72	73	74	75	76	77	79	80	81	82	83
Diet	HM	HM	HM	MF	MF	MF	HM	HM	MF	MF	HM	HM	MF	MF	HM	HM	MF	MF	MF	MF	HM	HM
xylulose	3783	6946	9787	4563	6627	3265	10367	5791	4069	12927	7049	7543	6287	8436	3526	2333	8718	3073	6634	6627	6021	5271
xylose	10744	12266	14519	13823	21410	21227	9020	7213	6398	9102	26643	36887	10006	16996	8144	22806	9218	3132	10372	64263	38775	11351
xylonolactone	818	750	426	747	2747	3171	853	563	962	3544	1138	698	2363	625	694	529	1164	762	6565	1136	695	1086
xylitol	967	950	720	460	1202	783	1256	901	749	809	928	1056	3786	956	875	471	954	967	2238	963	625	1197
xanthurenic acid	328	506	250	433	235	275	581	481	187	330	322	315	146	380	187	190	814	246	586	221	616	339
xanthosine	245	259	528	487	433	498	694	315	607	530	358	476	636	446	284	305	616	316	645	457	173	251
xanthine	29992	22912	16346	13696	8541	8081	10629	9561	6817	24751	10946	16386	8655	28584	9344	5647	12333	9023	7497	13102	12146	13644
valine	147408	83701	295184	252755	309504	229595	422553	158858	134341	290318	266085	376433	556115	315205	585926	199583	563147	563660	388013	358515	148451	58351
urocanic acid	2192	1913	330	2072	1083	853	1807	816	598	1174	495	1411	701	977	2450	1420	2605	1211	1817	1878	1402	1362
uridine	4508	2995	43277	3105	3727	4400	2615	5603	8400	14972	1105	1221	5857	6221	1859	1339	4338	1864	4246	4993	4193	6813
uric acid	537	583	459	220	572	581	832	483	364	1577	513	815	546	1564	1062	121	1052	343	750	919	436	377
urea	20024	19248	16436	23039	32370	32402	18074	17719	31702	64324	23434	21745	42050	25545	12425	16115	31553	18199	49272	30135	19226	13443
uracil	152319	132766	88316	57384	62533	48735	73820	60954	48864	134936	70912	90184	53774	110908	62354	44819	90908	45592	54792	69283	64101	87051
UDP-N-acetylglucosamine	68	143	247	161	276	305	601	125	297	214	337	309	488	212	172	161	356	222	573	304	242	626
UDP-glucuronic acid	817	1262	413	2771	5753	3906	2343	1592	3112	5031	901	1624	5333	2663	686	452	3700	4977	8497	1540	709	951
tyrosine	74807	73926	79694	145248	110160	97848	132173	81419	53153	83201	140737	156633	119751	126073	328803	132512	188411	359206	252201	173657	94999	72860
tryptophan	26494	23086	32390	39550	29171	24921	61642	28597	13404	28599	53531	60399	25323	29748	93250	33187	50401	101885	32665	55055	30357	25720
triethanolamine	610	550	631	740	991	925	879	896	1435	1146	1480	1000	2250	1492	688	864	912	1745	2152	937	898	1249
trans-4-hydroxyproline	128677	21379	47115	12078	19163	18124	20774	29336	11777	27639	32900	23002	96311	22197	23204	25688	18476	15778	26027	19916	26204	41020
tocopherol gamma-	14899	23863	6385	103092	315109	309684	10698	3996	213154	139141	8098	13730	432944	307125	11006	18404	337780	177824	441439	187943	13412	24875
tocopherol delta-	3019	5228	1700	32158	61860	98384	2625	1409	63331	41127	1214	2536	128531	111207	1846	4762	84457	45173	113016	39297	2029	6399
tocopherol beta	2012	2659	625	3611	9810	11774	2292	2164	7204	4386	1232	850	15576	14713	1682	1442	14094	6321	16625	6728	2409	2795
thymine	76203	9851	6953	8353	10286	11313	8275	13029	6786	46093	13137	10952	11165	12173	7544	7092	13867	4855	13518	10444	8927	11234
thymidine-5-phosphate	830	831	120	212	289	448	633	465	358	604	221	243	935	1011	251	134	232	1033	261	186	684	390
thymidine	35444	895	3908	2493	2995	2510	2329	5915	2010	39218	2201	1238	3541	2367	670	747	1758	1357	1732	2609	1496	1531
threonine	42627	11963	13736	43004	55078	50654	65778	25332	25331	34772	45121	59513	34007	42579	76255	28711	81320	84089	60206	25108	23196	10617
threonic acid	544	536	1022	963	1586	887	1173	845	1166	1172	1037	1510	2514	2490	37	427	2894	1457	1815	2539	1395	855
threitol	647	448	571	482	831	992	1162	656	810	1088	644	665	1373	823	372	446	899	582	1714	807	606	707
tetracosane	1637	4130	3312	4175	5694	6017	6479	4283	5549	7031	4431	5005	7512	4116	3057	3761	5885	5119	8683	4709	3466	2834
taurine	82	72	59	96	194	94	155	90	163	265	495	96	189	80	315	54	241	50	234	628	84	44
tartaric acid	182	116	147	227	421	248	290	237	334	351	203	81	363	207	64	135	383	178	288	123	146	159
sulfuric acid	711	129	109	92	537	128	150	355	122	169	770	136	1369	1252	364	1388	243	141	191	588	44	48
sucrose	36	466	7776	659	1576	488	819	227	1558	1647	1037	434	21955	168	1580	2357	1492	489	1251	966	1146	972
succinic acid	26423	118392	44992	45208	39330	48013	41156	57287	32018	92209	39805	66828	74038	88336	24268	40602	119108	29125	39706	124658	26275	60724
succinate semialdehyde	1514	1336	911	1369	2350	1395	1372	1205	1918	2296	1668	1197	2443	1138	842	1321	1498	559	2166	1554	1486	1202
stearic acid	2531703	7424026	8007576	8183496	6225299	6332145	5619825	7774987	8954715	5994817	6186875	6680740	4430453	5561840	4848169	7388530	5123885	5112438	4411156	6293126	7350988	6275595
squalene	1067	4022	9846	10038	23409	28034	8869	6156	21155	24390	3484	14918	30789	43711	1208	11296	32586	3513	68599	24630	8899	11517
spermidine	1695	1372	1763	1434	678	32856	4060	39403	45211	4528	852	1229	619	29564	1310	1339	748	1447	690	1241	1010	746
sorbitol	6540	6404	1895	2829	3459	2756	5262	4629	3440	3651	4919	2614	5163	3061	4057	5657	3579	2965	9319	3714	5332	37413
sophorose	566	494	390	710	839	1012	1805	918	687	1073	3977	1569	1409	714	2085	538	711	578	1604	884	688	738
shikimic acid	1223	1276	99449	1894	3369	6727	7463	1613	1926	2489	18081	4215	241763	2211	1861	11284	2206	2144	9424	2739	5587	2877
serotonin	742	551	47342	1159	993	979	1361	414	1838	1984	7007	641	101337	2003	901	9356	1033	1911	3590	908	2658	487
serine	76435	55283	91752	95651	91562	101734	141921	51129	42463	73671	91647	126798	183319	71073	156708	71819	110376	128665	133272	125067	55608	55864
salicylic acid	434	303	42057	710	790	794	2416	441	728	987	6324	572	105809	546	673	8441	734	482	1359	955	2175	336
salicylaldehyde	393	386	407	412	768	810	991	561	709	1572	631	663	1190	1805	417	386	621	578	1076	667	314	346
ribose	135046	286663	268509	170448	246141	109489	243537	179097	142635	453821	251891	259815	216129	327901	96707	76765	338646	107560	244441	223560	220717	223391
ribonic acid	226	300	388	344	490	334	666	353	300	664	327	1612	524	666	527	462	532	263	476	408	300	269
ribitol	6813	1811	1167	2157	5389	2719	9050	1858	4707	7164	3318	5989	3055	3460	2697	1915	3944	4241	6052	6345	3363	1315
raffinose	74	83	158	119	421	212	252	171	163	306	358	245	475	464	294	123	151	262	256	500	126	98
quinolinic acid	99	4090	2528	2630	266	175	427	6153	13124	2965	1275	311	5058	349	1447	2630	3927	187	4428	3388	2763	5874
pyruvic acid	10671	14153	13447	14639	26272	5390	26166	17921	23219	31630	16835	17883	30475	14010	9342	389	25088	15533	31787	16723	10486	10953
pyrrole-2-carboxylic acid	4754	786	1334	1696	2637	2710	3290	1255	2533	3413	1833	2313	3565	1498	1359	1080	3039	1899	3597	2069	1282	1206
putrescine	2196	788	176857	3352	7509	4024	61576	972	1454	4561	21295	3701	416619	1244	1840	25523	2698	4838	5655	4084	10210	1240
pseudo-uridine	12213	7615	5054	4116	2931	3688	5421	2994	3578	5914	3345	3587	2217	7843	2410	2164	3198	1685	2566	4071	4032	4246
propane-1,3-diol	4155	8723	4639	6459	8070	8419	10783	5016	8900	10847	3044	6268	13558	7274	2732	5843	6411	5594	13093	9222	6346	5526
proline	21258	30272	67037	105398	154230	109687	260056	98322	71863	101087	114069	580531	142208	148669	217013	89103	281115	217659	111585	149641	69588	40626
piperidone	82	2664	474	287	4747	488	5490	1281	1050	850	904	614	5920	1633	6202	2191	3012	943	6560	3365	144	143
pipecolinic acid	811	2054	12987	2289	3599	3228	21499	14555	24529	52147	14567	3511	81704	900	5444	4997	2633	66007	57569	908	9893	1275
pipecolic acid	811	2477	12089	2491	2657	3724	23636	14327	24032	54554	14325	3793	82422	900	2559	6255	2633	66613	55344	908	10195	1552
pinitol	208	119	146	130	171	88	205	146	310	192	329	106	413	122	129	123	210	157	281	211	79	219
pimelic acid	1266	1019	754	994	2467	1625	2606	1389	2188	2552	2440	1947	2469	1434	489	850	1374	1066	2424	1161	1370	1434
phytosphingosine	886	577	254	621	2043	1044	766	978	618	1107	1088	869	5209	1841	1238	571	1481	897	2262	1409	1112	1071
phytanic acid	5007	1639	1520	2159	2172	2740	2706	1379	1765	1208	2217	1608	2194	1924	1890	2158	1934	2184	2974	2093	2164	2029
phthalic acid	17832	18550	10211	14975	34115	37342	11436	29907	6402	16551	3353	11719	45696	10431	8195	14694	14549	11162	54904	14749	13770	32052
phosphoethanolamine	571	1423	1014	858	1308	1147	1809	1448	927	677	1437	1230	1287	1427	277	1045	797	615	1256	493	792	1505
phosphoenolpyruvate	529	752	124	192	258	119	385	185	184	262	247	101	211	121	130	158	216	185	467	118	496	98
phosphate	104917	215098	112064	235837	452602	602424	221716	177935	521638	309261	305656	238298	390740	238823	96489	247480	350341	585304	351637	231608	258329	527736
phenylalanine	38903	28846	42582	79115	56140	55962	83077	41711	17733	44047	70741	91137	50856	73275	184535	64312	106339	191835	105030	106396	45125	34155
phenylacetic acid	17747	8682	14095	16416	7507	7695	32824	1294	7647	18422	10379	12637	2875	38208	13142	9094	34810	19404	6641	20193	12450	13852
phenaceturic acid	1268	680	3642	2192	2058	4706	1317	957	1572	1394	42688	11281	10002	3350	12467	5327	6417	4112	9299	8435	7019	4495
pentose	7736	3257	2752	4571	5407	8841	3128	1821	2378	5717	5838	7824	5209	4052	3218	4478	4537	2037	4450	12893	7230	3439
pentitol	122	103	84	83	145	179	94	124	187	164	170	111	103	151	96	75	198	131	220	119	106	160
pentadecanoic acid	390374	330921	108650	150537	292756	253259	100716	121724	311552	137290	135945	143289	159773	754143	244932	256352	316009	134055	504624	153809	223560	235725
parabanic acid	23906	6813	5321	9285	15035	12933	9124	5084	12548	14371	6566	9393	19987	8655	6365	5836	12022	8449	14115	9670	5435	6717
pantothenic acid	8222	4441	4773	2201	1987	1602	2062	2552	2123	4468	937	4054	1496	6545	241	2356	398	2697	3147	4055	7471	14357
panose	182	256	625	425	1514	849	2699	569	494	977	824	922	1137	612	4702	345	398	414	867	1400	326	307
palmitoleic acid	16741	6889	2669	606	1274	405	4163	2224	770	951	2667	1300	1066	527	3282	2835	734	293	523	1483	2095	2657
palmitic acid	1786476	1558345	1012250	988056	723206	890090	1047620	1002976	617271	814910	995604	663403	701513	627802	1072409	1298747	561003	1009989	654446	690515	1098133	866646
p-tolyl glucuronide	3101	1263	1262	1279	609	306	629	414	478	965	636	723	980	723	778	2839	815	1857	1085	567	1625	508
p-hydroxylphenyllactic acid	629	508	243	536	570	776	420	326	604	618	548	468	1156	1257	398	443	727	636	1339	524	499	745
p-cresol	2593	1602	1371	1718	2855	2146	2597	1381	2168	3295	2116	1919	3174	1608	1284	1082	2387	1837	3440	1998	1560	1924
oxoproline	4447501	636277	314256	342327	537281	542461	585466	892144	309061	803716	899723	677850	496916	629038	660445	721881	491550	418063	718741	531835	771624	1301031
oxalic acid	1524	1777	2450	3490	4612	5617	4554	3194	4290	17024	629	2229	8180	6839	2264	1767	9012	7401	5044	9771	1955	5735
orotic acid	4128	927	350	784	1502	802	1663	452	1248	748	1690	920	1257	1127	1660	3107	772	2266	1631	1118	1099	1515
ornithine	28650	22287	20501	29475	29086	28200	33198	14537	15980	20709	38973	27020	36075	20447	39954	30053	24608	37478	44390	30957	32845	38715
oleic acid	676245	375772	175666	58394	14287	8807	20660	31032	13421	10685	41727	28482	16171	12942	251444	111892	16554	248487	18094	18939	34185	11301
oleamide	3725	1906	2544	3452	3186	2044	936	916	17787	2893	1258	1235	3187	4544	2243	7889	3081	4898	2265	3037	2385	1192
octadecanol	36293	16056	24467	30171	21598	19033	10607	12042	30906	15914	9645	10332	24456	30758	22567	31705	27756	24354	16791	21610	32191	28785
O-phosphoserine	49	122	182	65	191	160	237	102	223	174	192	126	329	94	68	68	134	112	274	142	69	81
norvaline	1173	1311	1622	2432	4572	4547	3586	1622	2521	3365	6563	2994	4796	4908	1254	1605	3904	3967	4832	3910	2380	1357
nicotinic acid	179359	101920	118703	43047	86276	53054	136000	75928	30795	113373	142727	125265	202995	78284	62719	39178	101651	35834	63652	70452	168655	109856
nicotinamide	1640	891	407	379	1151	816	864	1016	271	496	1614	653	1180	731	599	1120	429	335	1290	496	1150	4985
N-acetylputrescine	1535	827	1646	1366	1519	1155	4432	747	934	1131	1185	3404	1796	793	857	820	1260	1672	2119	1189	814	829
N-acetylornithine	2020	1976	974	2811	2332	2206	1150	404	2762	925	2009	595	1571	2854	956	1063	1989	1069	2956	1046	1472	1625
N-acetylmannosamine	33197	9157	412	2229	48701	40255	21342	590	19305	1712	924	5965	28225	29528	488	313	18878	16529	81825	29248	750	27951
N-acetylglycine	750	482	742	1303	1687	1454	2112	997	1133	1466	1151	2055	1880	987	2529	883	1978	2399	2229	1698	825	412
N-acetylglutamate	11283	10319	4124	6606	6419	5973	3446	4320	4142	3373	9886	3182	2063	15729	6916	5365	7201	3466	6169	7812	8083	15320
N-acetylaspartic acid	12356	13075	97323	9487	8567	10148	10424	9005	9939	5214	20584	17713	51406	13459	33318	17418	5732	2715	1671	14368	21205	17681
N-acetyl-D-tryptophan	358	237	3262	423	214	359	361	366	520	287	226	2023	812	483	96	240	2336	332	744	151	375	458
N-acetyl-D-galactosamine	3751	3401	910	1031	7290	5700	5743	3057	3512	3604	6077	12679	4953	8099	2302	2283	8253	1972	6657	6536	4489	11908
myristic acid	1057687	422687	263082	239758	57935	61192	272441	264795	66329	189814	181975	102698	108116	102645	296310	415681	89079	271772	51188	99872	209004	171523
myo-inositol	142431	39658	45976	9251	203373	166454	94851	14384	82724	13776	158266	15147	120813	128578	20516	28634	82434	73406	343969	124509	183080	118929
mucic acid	215	206	68	146	234	241	213	235	93	212	165	155	286	119	70	156	288	360	395	92	250	272
monomyristin	1807	658	467	541	754	605	3087	2532	861	736	1737	1863	885	543	264	1134	949	1907	1424	1153	2299	4054
methylmalonic acid	44869	1944	61185	55364	70499	55996	112509	45738	74609	78550	56798	77472	122706	67005	110002	43762	120384	113976	112877	73657	34053	20939
methylmaleic acid	315	190	120	233	189	230	344	154	189	356	205	139	318	325	60	93	400	190	463	181	169	122
methionine sulfoxide	16700	11867	22059	22143	22514	21156	46959	11509	8700	20025	28748	36270	50050	20494	30580	15727	29605	33455	53329	31285	21243	9032
methionine	10741	10889	100961	44881	29438	36341	26821	17570	15751	21518	33580	33193	209655	37773	86511	39825	67322	87540	46938	54739	16962	7662
methanolphosphate	660	1114	564	868	1437	837	1298	556	1076	6205	961	884	1848	2073	806	678	3237	1915	2022	2031	872	1955
melibiose	94	108	92	83	204	324	244	187	127	192	128	119	183	200	49	146	425	115	202	140	145	128
melezitose	248	203	79	264	647	452	159	153	444	151	111	240	1014	674	89	249	652	363	874	328	266	277
mannose	5762	7935	3552	8566	7894	12182	27377	41594	5837	3962	29701	18060	10363	6670	4833	5138	6375	6833	20403	4072	10243	9484
maltotriose	97	177	175	325	1682	426	4306	221	362	351	1318	264	1655	191	756	149	230	185	443	669	171	113
maltose	2258	10285	10286	13612	17117	29801	48743	6862	11521	8919	30690	19472	22263	9218	2738	5498	3107	2856	10224	36751	7226	4409
maltitol	566	327	200	186	429	770	279	510	296	597	683	397	683	488	841	607	338	153	768	820	426	509
malonic acid	379	671	577	612	1171	3625	1376	930	1952	1276	665	777	1483	652	395	460	811	681	1397	721	541	770
malic acid	1358	3713	5624	6323	3816	4880	13474	5991	1537	7369	10080	11891	3373	2645	3140	9952	4962	4177	5309	7201	3998	3668
maleimide	10080	7725	7210	1698	19128	24106	10859	7499	12800	22529	10819	10373	26087	9355	11905	9767	19069	11987	20066	17108	8787	9908
lyxose	1146	964	987	2222	3589	4416	1211	729	1496	2905	2235	1993	3244	1657	1044	1557	1484	1022	7189	4483	2478	1713
lyxitol	2129	1249	1421	2157	5389	2173	1657	1389	4707	7164	1811	1371	3055	3460	3107	2357	3944	4241	6052	2114	2186	2183
lysine	74893	31832	112005	129296	119703	89560	234758	33835	24146	86328	76315	85361	168710	41755	180403	78125	122749	197963	150615	149610	59939	41954
linolenic acid	26511	13520	36547	21719	13778	18778	53415	31138	3383	24313	44601	37711	13694	3118	9071	44570	10049	50546	4693	32338	31321	34121
linoleic acid	86390	42269	16454	21743	13964	16854	23436	14238	1561	4593	34184	31825	8612	1194	30055	25834	4094	20950	1469	28554	28783	18653
lignoceric acid	2811	19162	16471	19545	33085	35075	4171	14458	30846	15321	12232	18024	15864	30600	10780	17247	23598	9767	20111	18988	20648	19754
levoinositol	239	314	275	247	230	288	1052	451	129	282	2002	654	417	211	682	281	378	147	667	384	322	213
[truncated: 424 more rows]

## Sheet: Sheet5
Sheet 5- Normalized (mTIC) peak intensities (mz/rt) of all metabolites (identified by database and “unknown”) impacted by human milk or milk formula (n=15/diet) in the proximal colon contents of piglets at postnatal day 51.
[truncated: 551 more rows]

[truncated: 5 more sheets: Sheet6, Sheet7, Sheet8, Sheet9, Sheet10]
